# Supplementary material for: The diadenosine tetraphosphate hydrolase ApaH contributes to Pseudomonas aeruginosa pathogenicity
Source: PLoS Pathog. 2024 Aug 19;20(8):e1012486. doi: 10.1371/journal.ppat.1012486 (PMC11361744; doi:10.1371/journal.ppat.1012486)
Supplement: S1 Table — (XLSX) [file ppat.1012486.s001.xlsx]

## Sheet: FC ≥ 2
Table S1(a). DEGs with fold change (FC) ≥ 2. Positive and negative FC values indicate DEGs upregulated and downregulated in the ΔapaH mutant compared to PAO1, respectively.
PA number	Gene	Function	Fold change	log2FoldChange	pvalue	padj
PA3496		hypothetical protein	26.3379	4.71907	3.25e-187	2.29e-184
PA0492		hypothetical protein	26.2118	4.71214	1.1e-124	2e-122
PA1190		hypothetical protein	12.1308	3.6006	1.41e-233	1.98e-230
PA5030		major facilitator superfamily transporter	11.0445	3.46526	4.8e-102	4.09e-100
PA3531	bfrB	bacterioferritin	10.3092	3.36587	1.37e-87	8.05e-86
PA4880		bacterioferritin	10.2965	3.36408	6.8e-66	2.42e-64
PA0493		acetyl-CoA carboxylase biotin carboxyl carrier protein subunit	10.0379	3.32739	1.01e-22	8.75e-22
PA0494		acetyl-CoA carboxylase biotin carboxylase subunit	7.22153	2.8523	1.01e-50	2.3e-49
PA3258		hypothetical protein	6.90341	2.78731	1.15e-104	1.06e-102
PA0112		hypothetical protein	6.46891	2.69352	5.69e-98	4.05e-96
PA0355	pfpI	protease PfpI	6.08682	2.60569	3.03e-36	4.4e-35
PA1333		hypothetical protein	5.97863	2.57982	3.2e-115	4.01e-113
PA0111		hypothetical protein	5.75966	2.52598	3.44e-85	1.92e-83
PA4118		hypothetical protein	5.71234	2.51408	5.53e-82	2.66e-80
PA1592		hypothetical protein	5.47944	2.45403	3.39e-98	2.48e-96
PA1210		quercetin 2,3-dioxygenase	5.288	2.40272	1.43e-58	4.27e-57
PA4630		hypothetical protein	5.13453	2.36023	1.16e-50	2.63e-49
PA1172	napC	cytochrome C protein NapC	5.10192	2.35104	2.76e-49	6e-48
PA3414		hypothetical protein	5.08976	2.3476	1.55e-98	1.14e-96
PA2487		hypothetical protein	4.93358	2.30263	6.55e-50	1.46e-48
PA1847		Fe/S biogenesis protein NfuA	4.91473	2.29711	1.64e-100	1.32e-98
PA1173	napB	cytochrome C protein NapB	4.84829	2.27747	1.11e-57	3.16e-56
PA3428		hypothetical protein	4.83915	2.27475	4.18e-07	1.24e-06
PA5282		major facilitator superfamily transporter	4.83384	2.27317	5.98e-27	6.16e-26
PA4809	fdhE	formate dehydrogenase subunit epsilon	4.81513	2.26758	1.06e-34	1.46e-33
PA3196		hypothetical protein	4.72168	2.2393	3.2e-39	5.17e-38
PA4119	aph	aminoglycoside 3-N-acetyltransferase	4.7202	2.23885	4.32e-45	8.61e-44
PA2805		hypothetical protein	4.7144	2.23707	9.34e-116	1.19e-113
PA3370		hypothetical protein	4.58341	2.19642	7.36e-17	4.6e-16
PA5212		hypothetical protein	4.56168	2.18957	6.36e-39	1e-37
PA2508	catC	muconolactone delta-isomerase	4.48894	2.16638	1.51e-09	5.63e-09
PA1601		aldehyde dehydrogenase	4.42807	2.14668	2.09e-52	4.97e-51
PA0080		hypothetical protein	4.39533	2.13597	1.4e-34	1.91e-33
PA3532		hypothetical protein	4.37202	2.1283	1.21e-33	1.6e-32
PA4810	fdnI	nitrate-inducible formate dehydrogenase subunit gamma	4.35986	2.12428	8.58e-26	8.49e-25
PA0110		hypothetical protein	4.35587	2.12296	2.77e-72	1.16e-70
PA2563		sulfate transporter	4.34939	2.12081	3.03e-83	1.57e-81
PA4377		hypothetical protein	4.32275	2.11195	2.58e-42	4.64e-41
PA1602		oxidoreductase	4.31084	2.10797	9.55e-29	1.06e-27
PA2560		hypothetical protein	4.30545	2.10616	7.06e-43	1.3e-41
PA0107		cytochrome C oxidase assembly protein	4.30254	2.10519	4.23e-63	1.41e-61
PA1600		cytochrome C	4.25066	2.08769	1.49e-24	1.39e-23
PA3193	glk	glucokinase	4.23573	2.08261	6.68e-69	2.59e-67
PA1412		hypothetical protein	4.22466	2.07883	2.65e-19	1.89e-18
PA0868		peptidyl-tRNA hydrolase	4.15536	2.05497	3.47e-36	5.03e-35
PA3371		hypothetical protein	4.11331	2.0403	2.79e-18	1.9e-17
PA5294		multidrug efflux protein NorA	4.11113	2.03953	1.83e-39	2.99e-38
PA3369		hypothetical protein	4.0862	2.03076	7.16e-18	4.76e-17
PA5482		hypothetical protein	4.07319	2.02616	3.63e-18	2.45e-17
PA4811	fdnH	nitrate-inducible formate dehydrogenase subunit beta	4.03894	2.01398	1.15e-24	1.08e-23
PA2486		hypothetical protein	4.02191	2.00788	4.47e-55	1.17e-53
PA0113		protoheme IX farnesyltransferase	4.01808	2.0065	7.78e-56	2.09e-54
PA5328		mono-heme cytochrome C	4.01107	2.00399	4.03e-05	9.42e-05
PA3919		hypothetical protein	3.98232	1.99361	3.16e-103	2.87e-101
PA3182	pgl	6-phosphogluconolactonase	3.9771	1.99172	5.67e-52	1.33e-50
PA4081	cupB6	fimbrial subunit CupB6	3.96072	1.98576	4.29e-33	5.59e-32
PA3749		major facilitator superfamily transporter	3.95089	1.98218	1.83e-35	2.56e-34
PA2550		acyl-CoA dehydrogenase	3.92136	1.97135	3.21e-44	6.27e-43
PA0257		hypothetical protein	3.9057	1.96558	3.02e-39	4.89e-38
PA0073		ABC transporter ATP-binding protein	3.88981	1.9597	7.8e-23	6.8e-22
PA4782		hypothetical protein	3.88112	1.95647	2.65e-09	9.67e-09
PA3662		hypothetical protein	3.85284	1.94592	2.1e-32	2.7e-31
PA0918		cytochrome b561	3.81659	1.93228	3.54e-31	4.34e-30
PA3240		quercetin 2,3-dioxygenase	3.80829	1.92914	6.67e-62	2.13e-60
PA1952		hypothetical protein	3.74853	1.90632	4.32e-13	2.11e-12
PA0082		hypothetical protein	3.73801	1.90227	1.61e-54	4.16e-53
PA2914		ABC transporter permease	3.72461	1.89709	1.62e-59	4.91e-58
PA2845		hypothetical protein	3.71623	1.89384	9.93e-05	0.000218889
PA0466		hypothetical protein	3.6853	1.88178	1.82e-18	1.25e-17
PA2323		glyceraldehyde-3-phosphate dehydrogenase	3.67946	1.87949	4.86e-42	8.65e-41
PA4080		response regulator	3.65083	1.86823	9.58e-35	1.32e-33
PA3194	edd	phosphogluconate dehydratase	3.6459	1.86628	1.05e-32	1.37e-31
PA2022		UDP-glucose 6-dehydrogenase	3.62933	1.8597	1.49e-35	2.11e-34
PA3205		hypothetical protein	3.582	1.84077	8.98e-47	1.84e-45
PA2678		ABC transporter permease	3.53065	1.81993	3.68e-29	4.18e-28
PA0786		transporter	3.49458	1.80512	1.15e-08	3.96e-08
PA0869	pbpG	D-alanyl-D-alanine endopeptidase	3.46528	1.79297	2.17e-54	5.59e-53
PA0362	fdx1	4Fe-4S ferredoxin	3.43902	1.782	8.24e-29	9.19e-28
PA1332		hypothetical protein	3.4373	1.78128	9.26e-60	2.82e-58
PA0485		hypothetical protein	3.35807	1.74763	6.02e-42	1.06e-40
PA3663		hypothetical protein	3.35305	1.74548	2.28e-28	2.52e-27
PA1030.1		PA1030.1	3.34874	1.74362	9.64e-07	2.74e-06
PA4027a		hypothetical protein	3.3103	1.72696	5.24e-41	9.06e-40
PA2485		hypothetical protein	3.27712	1.71243	5.39e-36	7.78e-35
PA0096		hypothetical protein	3.26283	1.70612	1.57e-19	1.13e-18
PA0273		major facilitator superfamily transporter	3.25989	1.70482	5.97e-20	4.42e-19
PA1211		hypothetical protein	3.2597	1.70474	2.44e-23	2.19e-22
PA1041		hypothetical protein	3.2348	1.69368	3.87e-38	5.9e-37
PA1541		drug efflux transporter	3.21775	1.68605	3.43e-16	2.05e-15
PA0059	osmC	osmotically inducible protein OsmC	3.21773	1.68604	3.47e-21	2.76e-20
PA3192	gltR	two-component response regulator GltR	3.20633	1.68092	6.87e-30	8.05e-29
PA5087		hypothetical protein	3.18912	1.67316	6.03e-23	5.29e-22
PA2171		hypothetical protein	3.17934	1.66873	1.63e-15	9.36e-15
PA0078		hypothetical protein	3.16216	1.66091	2.73e-32	3.48e-31
PA2321		gluconokinase	3.15419	1.65727	1.69e-05	4.13e-05
PA5417	soxD	sarcosine oxidase subunit delta	3.15088	1.65576	0.000388418	0.000799434
PA3219		hypothetical protein	3.14961	1.65517	1.68e-05	4.1e-05
PA3191		two-component sensor	3.14838	1.65461	1.79e-24	1.67e-23
PA2265		gluconate dehydrogenase	3.14409	1.65264	5.89e-40	9.83e-39
PA4711		hypothetical protein	3.14125	1.65134	3.87e-29	4.39e-28
PA0320		hypothetical protein	3.1376	1.64966	1.99e-14	1.07e-13
PA2099		short-chain dehydrogenase	3.108	1.63599	8.21e-19	5.73e-18
PA0106	coxA	cytochrome C oxidase subunit I	3.10659	1.63533	1.63e-35	2.3e-34
PA4023		transporter	3.09523	1.63005	1.24e-16	7.7e-16
PA5297	poxB	pyruvate dehydrogenase	3.09347	1.62922	9.18e-23	7.98e-22
PA1228		hypothetical protein	3.09124	1.62818	2.33e-11	1.01e-10
PA0099		hypothetical protein	3.09061	1.62789	1.46e-35	2.07e-34
PA0103		sulfate transporter	3.08879	1.62704	8.46e-43	1.54e-41
PA4832		short-chain dehydrogenase	3.08707	1.62624	2.7e-14	1.44e-13
PA0439		dihydropyrimidine dehydrogenase	3.08399	1.6248	5.12e-15	2.85e-14
PA1606		hypothetical protein	3.08062	1.62322	5.19e-14	2.7e-13
PA0075	pppA	serine/threonine phosphatase	3.08045	1.62314	2.05e-18	1.4e-17
PA0497		hypothetical protein	3.04983	1.60873	1.42e-16	8.78e-16
PA0585		hypothetical protein	3.04246	1.60524	1.72e-48	3.66e-47
PA4079		short-chain dehydrogenase	3.02875	1.59872	1.67e-32	2.17e-31
PA0094		hypothetical protein	3.01852	1.59384	6.39e-22	5.32e-21
PA1216		hypothetical protein	3.01787	1.59353	1.77e-25	1.73e-24
PA0071		hypothetical protein	3.00781	1.58871	1.18e-43	2.26e-42
PA0787		hypothetical protein	3.00172	1.58579	2.12e-35	2.97e-34
PA3524	gloA1	lactoylglutathione lyase	2.99786	1.58393	1.18e-29	1.37e-28
PA2266		cytochrome C	2.99427	1.5822	1.24e-33	1.65e-32
PA0105	coxB	cytochrome C oxidase subunit II	2.9904	1.58034	5.89e-48	1.23e-46
PA4844		chemotaxis transducer	2.96032	1.56575	1.2e-19	8.73e-19
PA4022		aldehyde dehydrogenase	2.94718	1.55933	6.25e-22	5.22e-21
PA0069		hypothetical protein	2.94254	1.55706	2.19e-22	1.86e-21
PA3750		hypothetical protein	2.92885	1.55033	1.29e-15	7.5e-15
PA2422		hypothetical protein	2.92676	1.54931	1.48e-19	1.07e-18
PA3259		hypothetical protein	2.92613	1.54899	1.75e-48	3.71e-47
PA4126		major facilitator superfamily transporter	2.91933	1.54564	3.36e-29	3.83e-28
PA2604		hypothetical protein	2.91748	1.54472	1.05e-64	3.64e-63
PA0495		hypothetical protein	2.91261	1.54231	1.57e-26	1.59e-25
PA2512	antA	anthranilate dioxygenase large subunit	2.90593	1.539	6.13e-12	2.76e-11
PA0098		3-oxoacyl-ACP synthase	2.87438	1.52325	6.45e-17	4.05e-16
PA3427		short-chain dehydrogenase	2.87079	1.52145	2.12e-27	2.25e-26
PA0079		hypothetical protein	2.85432	1.51315	7.9e-35	1.09e-33
PA2098		esterase	2.84801	1.50995	6.66e-13	3.19e-12
PA4739		hypothetical protein	2.82836	1.49997	4.52e-14	2.37e-13
PA2481		hypothetical protein	2.82396	1.49772	1.88e-26	1.89e-25
PA1174	napA	nitrate reductase catalytic subunit	2.81927	1.49532	1.48e-37	2.2e-36
PA3420		transcriptional regulator	2.8019	1.4864	2.3e-22	1.95e-21
PA2168		hypothetical protein	2.80004	1.48545	2.2e-13	1.09e-12
PA4635		hypothetical protein	2.79848	1.48464	3.03e-15	1.71e-14
PA1105	fliJ	flagellar biosynthesis chaperone	2.79657	1.48366	1.58e-20	1.21e-19
PA5401		hypothetical protein	2.77848	1.47429	6.3e-08	2.02e-07
PA4026		acetyltransferase	2.77577	1.47289	4.51e-42	8.05e-41
PA3979		hypothetical protein	2.76885	1.46928	1.47e-17	9.63e-17
PA1053		hypothetical protein	2.76604	1.46782	1.07e-62	3.55e-61
PA0108	coIII	cytochrome C oxidase subunit III	2.76023	1.46479	5.68e-44	1.1e-42
PA0072		hypothetical protein	2.75611	1.46263	3.98e-13	1.94e-12
PA2746a		hypothetical protein	2.74589	1.45728	4.87e-40	8.16e-39
PA0478		N-acetyltransferase	2.73478	1.45143	2.57e-12	1.18e-11
PA0610	prtN	transcriptional regulator PrtN	2.73109	1.44947	2.01e-20	1.53e-19
PA2768		hypothetical protein	2.72836	1.44803	1.82e-17	1.18e-16
PA0866	aroP2	aromatic amino acid transporter AroP	2.71282	1.43979	2.89e-29	3.31e-28
PA0496		hypothetical protein	2.71072	1.43868	1.17e-19	8.53e-19
PA1620		hypothetical protein	2.7043	1.43526	0.000682149	0.00136454
PA2827		methionine sulfoxide reductase B	2.70255	1.43432	7.06e-44	1.36e-42
PA5397		hypothetical protein	2.69843	1.43212	2.14e-05	5.16e-05
PA3984	lnt	apolipoprotein N-acyltransferase	2.69665	1.43117	8.09e-18	5.34e-17
PA0451a		amino acid ABC transporter substrate-binding protein	2.6925	1.42895	1.12e-31	1.4e-30
PA0076		hypothetical protein	2.68245	1.42355	2.07e-15	1.18e-14
PA2747		hypothetical protein	2.68017	1.42233	2.42e-18	1.65e-17
PA2938		transporter	2.67986	1.42216	1.74e-35	2.44e-34
PA0443		transporter	2.6782	1.42126	4.41e-12	2e-11
PA1783	nasA	nitrate transporter	2.6779	1.4211	4.42e-08	1.44e-07
PA0077	icmF1	type VI secretion protein IcmF	2.67503	1.41956	5.55e-20	4.11e-19
PA0097		hypothetical protein	2.6718	1.41781	9.83e-18	6.45e-17
PA3181		2-dehydro-3-deoxy-phosphogluconate aldolase	2.6702	1.41695	7.83e-30	9.14e-29
PA0354		hypothetical protein	2.66415	1.41367	1.25e-15	7.27e-15
PA0074	ppkA	serine/threonine protein kinase PpkA	2.66358	1.41337	2.43e-19	1.74e-18
PA1212		major facilitator superfamily transporter	2.65986	1.41135	2.43e-22	2.05e-21
PA0326		ABC transporter ATP-binding protein	2.64536	1.40346	9.35e-09	3.24e-08
PA1156	nrdA	ribonucleotide-diphosphate reductase subunit alpha	2.63963	1.40033	1.62e-39	2.65e-38
PA3018		hypothetical protein	2.63014	1.39514	2.71e-20	2.04e-19
PA3017		hypothetical protein	2.62904	1.39454	7.81e-42	1.37e-40
PA2507	catA	catechol 1,2-dioxygenase	2.62893	1.39448	3.74e-10	1.48e-09
PA0442		hypothetical protein	2.62881	1.39441	0.0104029	0.0171401
PA0249		acetyltransferase	2.62839	1.39418	2.36e-22	2e-21
PA4104		hypothetical protein	2.6272	1.39353	4.26e-05	9.91e-05
PA0731		hypothetical protein	2.62173	1.39052	3.93e-35	5.47e-34
PA1328		transcriptional regulator	2.6118	1.38504	3.25e-27	3.41e-26
PA0015		hypothetical protein	2.59903	1.37798	5.28e-23	4.65e-22
PA2937		hypothetical protein	2.58393	1.36957	8.64e-16	5.06e-15
PA0839		transcriptional regulator	2.58199	1.36848	3.47e-21	2.76e-20
PA0081	fha1	Fha domain-containing protein	2.57656	1.36545	9.13e-38	1.38e-36
PA4812	fdnG	formate dehydrogenase-O major subunit	2.57587	1.36506	6.69e-23	5.84e-22
PA1155	nrdB	ribonucleotide-diphosphate reductase subunit beta	2.57417	1.36411	1.48e-43	2.81e-42
PA0567		hypothetical protein	2.5731	1.36351	7.82e-18	5.17e-17
PA1962	azoR2	FMN-dependent NADH-azoreductase	2.57136	1.36253	4.4e-06	1.16e-05
PA3868		hypothetical protein	2.56861	1.36099	4.39e-12	2e-11
PA3214		hypothetical protein	2.56309	1.35788	8.39e-25	7.97e-24
PA1782		serine/threonine-protein kinase	2.56038	1.35636	6.38e-13	3.07e-12
PA2167		hypothetical protein	2.55708	1.3545	5.76e-13	2.78e-12
PA3345		hypothetical protein	2.55287	1.35212	2.57e-17	1.64e-16
PA3415		branched-chain alpha-keto acid dehydrogenase subunit E2	2.54303	1.34655	1.81e-41	3.16e-40
PA1416		hypothetical protein	2.53915	1.34434	1.1e-14	6.04e-14
PA0184		ABC transporter ATP-binding protein	2.53807	1.34373	1.12e-12	5.27e-12
PA3463		hypothetical protein	2.53721	1.34324	7.68e-14	3.96e-13
PA0334		major facilitator superfamily transporter	2.53525	1.34213	1.54e-17	1e-16
PA4999	waaL	O-antigen ligase WaaL	2.53515	1.34207	1.07e-29	1.24e-28
PA2559a		hypothetical protein	2.53135	1.33991	6.43e-20	4.74e-19
PA4738		hypothetical protein	2.53102	1.33972	7.33e-13	3.5e-12
PA0171		hypothetical protein	2.52864	1.33836	1.44e-05	3.54e-05
PA1185		glutathione S-transferase	2.52657	1.33718	1e-10	4.12e-10
PA2767		enoyl-CoA hydratase	2.52456	1.33603	4.67e-14	2.45e-13
PA0450		phosphate transporter	2.50649	1.32567	1.04e-25	1.02e-24
PA2619	infA	translation initiation factor IF-1	2.50571	1.32522	4.37e-20	3.28e-19
PA1757	thrH	phosphoserine phosphatase	2.49868	1.32117	1.19e-19	8.67e-19
PA5029		transcriptional regulator	2.49817	1.32087	2.77e-16	1.67e-15
PA3985		hypothetical protein	2.49413	1.31854	6.36e-16	3.77e-15
PA3475	pheC	cyclohexadienyl dehydratase	2.49189	1.31724	5.06e-19	3.57e-18
PA0186		ABC transporter	2.48743	1.31465	1.04e-13	5.31e-13
PA4575		hypothetical protein	2.4864	1.31406	1.19e-26	1.21e-25
PA5481		hypothetical protein	2.48458	1.313	0.000485225	0.000988193
PA0083		hypothetical protein	2.48406	1.3127	8.77e-18	5.78e-17
PA0877		transcriptional regulator	2.48363	1.31245	3.69e-18	2.49e-17
PA5530		MFS dicarboxylate transporter	2.48063	1.31071	4.41e-14	2.32e-13
PA0056		transcriptional regulator	2.47914	1.30984	1.48e-13	7.47e-13
PA4728	folK	2-amino-4-hydroxy-6-hydroxymethyldihydropteridine pyrophosphokinase	2.47849	1.30946	7.28e-20	5.36e-19
PA0058		hypothetical protein	2.47731	1.30877	3.24e-07	9.75e-07
PA3195	gapA	glyceraldehyde 3-phosphate dehydrogenase	2.47081	1.30498	1.24e-19	9e-19
PA0258		hypothetical protein	2.46713	1.30284	1.6e-15	9.21e-15
PA0591		protein ApaG	2.46541	1.30183	5.76e-22	4.81e-21
PA4806		transcriptional regulator	2.45216	1.29405	1.09e-13	5.57e-13
PA5548		major facilitator superfamily transporter	2.45128	1.29353	3e-25	2.9e-24
PA0531		glutamine amidotransferase	2.45018	1.29289	1.6e-16	9.86e-16
PA1381		hypothetical protein	2.44926	1.29235	2.95e-05	7e-05
PA1184		transcriptional regulator	2.44756	1.29134	1.83e-20	1.4e-19
PA1806	fabI	NADH-dependent enoyl-ACP reductase	2.4473	1.29119	2.46e-21	1.97e-20
PA4382		hypothetical protein	2.44107	1.28752	8.24e-23	7.18e-22
PA0589		thiosulfate sulfurtransferase	2.43985	1.28679	9.28e-28	1e-26
PA0272		transcriptional regulator	2.43964	1.28667	2.85e-31	3.5e-30
PA0929		two-component response regulator	2.43874	1.28614	3.65e-15	2.05e-14
PA3765		hypothetical protein	2.4331	1.2828	4.22e-11	1.79e-10
PA5403		transcriptional regulator	2.43269	1.28255	0.000285285	0.000596775
PA4078		nonribosomal peptide synthetase	2.42906	1.2804	1.39e-19	1.01e-18
PA0583		hypothetical protein	2.42838	1.28	1.67e-12	7.79e-12
PA4019		aromatic acid decarboxylase	2.42172	1.27603	4.32e-25	4.14e-24
PA2264		hypothetical protein	2.41929	1.27458	2.26e-20	1.72e-19
PA0060		hypothetical protein	2.41833	1.27401	1.12e-13	5.72e-13
PA0118		hypothetical protein	2.41411	1.27149	1.74e-09	6.47e-09
PA1390		glycosyl transferase family protein	2.41401	1.27143	9.63e-14	4.93e-13
PA1113		ABC transporter ATP-binding protein/permease	2.4131	1.27089	2.77e-25	2.68e-24
PA2021		hypothetical protein	2.40579	1.26651	1.11e-10	4.51e-10
PA4366	sodB	superoxide dismutase	2.40558	1.26638	1.24e-17	8.11e-17
PA1415		hypothetical protein	2.40546	1.26631	1.17e-21	9.61e-21
PA1675		hypothetical protein	2.40366	1.26523	7.85e-16	4.62e-15
PA5287	amtB	ammonium transporter	2.40241	1.26448	2.26e-23	2.03e-22
PA1391		glycosyl transferase family protein	2.3975	1.26153	2.5e-13	1.24e-12
PA0102		carbonic anhydrase	2.39707	1.26127	6.9e-40	1.15e-38
PA3669		hypothetical protein	2.3953	1.26021	2.69e-16	1.63e-15
PA3954		hypothetical protein	2.39512	1.2601	9.01e-12	4.02e-11
PA4071		hypothetical protein	2.39242	1.25847	7.94e-06	2.02e-05
PA0256		hypothetical protein	2.3915	1.25791	1.86e-22	1.58e-21
PA3967		hypothetical protein	2.39069	1.25743	2.11e-11	9.19e-11
PA5181.1		PA5181.1	2.39057	1.25735	1.04e-06	2.93e-06
PA1676		hypothetical protein	2.38919	1.25652	5.75e-14	2.99e-13
PA1562	acnA	aconitate hydratase	2.38481	1.25388	2.37e-16	1.44e-15
PA5270		hypothetical protein	2.3834	1.25302	3.21e-28	3.52e-27
PA0840		oxidoreductase	2.38159	1.25193	2.18e-24	2.03e-23
PA0568		hypothetical protein	2.37482	1.24782	3.62e-12	1.66e-11
PA1171		transglycosylase	2.37401	1.24732	1.37e-26	1.39e-25
PA0205		ABC transporter permease	2.3737	1.24714	5.67e-17	3.57e-16
PA1213		hypothetical protein	2.37275	1.24656	1.54e-12	7.2e-12
PA4083	cupB4	chaperone CupB4	2.37113	1.24557	0.000189637	0.000404669
PA4018		hypothetical protein	2.36953	1.2446	3.79e-27	3.95e-26
PA3183	zwf	glucose-6-phosphate 1-dehydrogenase	2.36913	1.24436	4.26e-22	3.57e-21
PA2878		hypothetical protein	2.36407	1.24127	2.33e-10	9.34e-10
PA2149		hypothetical protein	2.36335	1.24083	1.06e-06	2.99e-06
PA1215		hypothetical protein	2.36208	1.24006	9.84e-19	6.82e-18
PA4904	vanA	vanillate O-demethylase oxygenase	2.36116	1.23949	7.54e-09	2.63e-08
PA2243	pslM	FAD-binding dehydrogenase	2.35951	1.23849	2.49e-16	1.51e-15
PA0269		hypothetical protein	2.35867	1.23798	2.12e-31	2.63e-30
PA0226		CoA transferase subunit A	2.35672	1.23678	4.49e-06	1.18e-05
PA3963a		hypothetical protein	2.35533	1.23593	5.55e-07	1.62e-06
PA3307		hypothetical protein	2.34928	1.23222	1.74e-30	2.07e-29
PA3897		hypothetical protein	2.34924	1.2322	3.48e-07	1.04e-06
PA1286		major facilitator superfamily transporter	2.34168	1.22755	9.43e-05	0.000208339
PA3588		porin	2.34115	1.22722	2.07e-11	9.03e-11
PA1625		hypothetical protein	2.33749	1.22496	3.4e-13	1.67e-12
PA1506		hypothetical protein	2.33427	1.22297	4.04e-12	1.84e-11
PA1229		transcriptional regulator	2.33232	1.22176	1.16e-11	5.13e-11
PA1848		major facilitator superfamily transporter	2.32989	1.22026	1.31e-05	3.25e-05
PA3892		hypothetical protein	2.32973	1.22016	6.46e-10	2.49e-09
PA3943		hypothetical protein	2.32867	1.21951	6.49e-32	8.2e-31
PA2320	gntR	GntR family transcriptional regulator	2.32664	1.21825	8.88e-13	4.23e-12
PA3712		hypothetical protein	2.32545	1.21751	2.38e-32	3.04e-31
PA1807		ABC transporter ATP-binding protein	2.32331	1.21618	1.48e-31	1.84e-30
PA4980		enoyl-CoA hydratase	2.32254	1.2157	1.11e-08	3.8e-08
PA0465	creD	hypothetical protein	2.31707	1.2123	1.19e-12	5.62e-12
PA1891		hypothetical protein	2.31633	1.21184	5.17e-08	1.67e-07
PA4537		hypothetical protein	2.31549	1.21132	8.97e-17	5.58e-16
PA1406		hypothetical protein	2.31228	1.20932	2.5e-16	1.51e-15
PA4834		hypothetical protein	2.31224	1.20929	6.38e-16	3.78e-15
PA3451		hypothetical protein	2.30817	1.20675	1.93e-30	2.3e-29
PA5396		hypothetical protein	2.30505	1.2048	7.6e-14	3.92e-13
PA1886	polB	DNA polymerase II	2.30493	1.20472	1.53e-27	1.63e-26
PA0729.1		tRNA-Gly	2.29842	1.20064	0.000979498	0.00191774
PA0227		CoA transferase subunit B	2.29712	1.19983	0.000335956	0.00069784
PA3889		ABC transporter	2.29609	1.19918	9.82e-11	4.03e-10
PA4876	osmE	OsmE family transcriptional regulator	2.29539	1.19874	7.24e-12	3.24e-11
PA1993		hypothetical protein	2.29491	1.19844	2.15e-11	9.36e-11
PA5386	cdhA	3-hydroxybutyryl-CoA dehydrogenase	2.2912	1.1961	0.0105833	0.0174067
PA1763		hypothetical protein	2.29102	1.19599	3.59e-12	1.64e-11
PA0137		ABC transporter permease	2.28659	1.1932	1.05e-06	2.98e-06
PA5182		hypothetical protein	2.28561	1.19258	3.5e-25	3.37e-24
PA3970	amn	AMP nucleosidase	2.28354	1.19127	1.91e-38	2.93e-37
PA2509	catB	muconate cycloisomerase I	2.27725	1.18729	3.89e-06	1.03e-05
PA4125	hpcD	5-carboxymethyl-2-hydroxymuconate isomerase (hpcD)	2.27645	1.18679	2.48e-10	9.9e-10
PA5031		short-chain dehydrogenase	2.27627	1.18667	2.33e-08	7.79e-08
PA2100		transcriptional regulator	2.26927	1.18223	2.48e-19	1.77e-18
PA0232	pcaC	4-carboxymuconolactone decarboxylase	2.2689	1.18199	5.31e-15	2.95e-14
PA4538	ndh	NADH dehydrogenase	2.26713	1.18087	5.43e-31	6.58e-30
PA3633	ygbP	2-C-methyl-D-erythritol 4-phosphate cytidylyltransferase	2.26706	1.18082	2.91e-14	1.55e-13
PA5381		hypothetical protein	2.26334	1.17846	2.34e-09	8.56e-09
PA0738		hypothetical protein	2.26329	1.17842	1.31e-08	4.47e-08
PA3153	wzx	O-antigen translocase	2.26303	1.17825	4.57e-16	2.72e-15
PA1414		hypothetical protein	2.26182	1.17749	3.09e-26	3.09e-25
PA3454		acyl-CoA thiolase	2.26094	1.17692	1.55e-20	1.19e-19
PA5180		hypothetical protein	2.25988	1.17624	1e-14	5.51e-14
PA5424		hypothetical protein	2.25907	1.17573	4.35e-29	4.91e-28
PA0913	mgtE	Mg transporter MgtE	2.25617	1.17388	4.08e-23	3.62e-22
PA4930	alr	biosynthetic alanine racemase	2.25604	1.17379	2.46e-21	1.97e-20
PA5420	purU2	formyltetrahydrofolate deformylase	2.25384	1.17238	2.21e-11	9.59e-11
PA0146		hypothetical protein	2.24787	1.16856	2.76e-07	8.38e-07
PA4822		hypothetical protein	2.24784	1.16854	1.27e-14	6.92e-14
PA4818		hypothetical protein	2.24554	1.16706	4.49e-05	0.000103911
PA3890		ABC transporter permease	2.24262	1.16519	3.57e-10	1.41e-09
PA4508		transcriptional regulator	2.23887	1.16277	7.38e-08	2.35e-07
PA0085	hcp1	protein secretion apparatus assembly protein	2.23774	1.16204	4.95e-11	2.08e-10
PA0238		hypothetical protein	2.23688	1.16149	7.61e-06	1.95e-05
PA2145		hypothetical protein	2.23671	1.16138	1.93e-08	6.52e-08
PA0584	cca	multifunctional tRNA nucleotidyl transferase/2'3'-cyclic phosphodiesterase/2'nucleotidase/phosphatase	2.22744	1.15539	5.63e-29	6.32e-28
PA1352		hypothetical protein	2.2255	1.15413	5.23e-09	1.86e-08
PA3094.3		tRNA-Val	2.22461	1.15355	1.51e-05	3.72e-05
PA0480		3-oxoadipate enol-lactonase	2.22396	1.15313	1.33e-06	3.72e-06
PA4805		hypothetical protein	2.22282	1.15239	6.68e-10	2.58e-09
PA5423		hypothetical protein	2.22108	1.15126	1.58e-22	1.35e-21
PA1114		hypothetical protein	2.22019	1.15068	3.77e-15	2.11e-14
PA0101		hypothetical protein	2.21882	1.14979	1.43e-12	6.69e-12
PA0034		two-component response regulator	2.21773	1.14909	3.92e-08	1.28e-07
PA4903		major facilitator superfamily transporter	2.21537	1.14755	2.94e-06	7.92e-06
PA0742		hypothetical protein	2.21179	1.14521	1.35e-16	8.34e-16
PA2653		transporter	2.21179	1.14521	1.62e-14	8.76e-14
PA3057		hypothetical protein	2.20672	1.1419	5.69e-07	1.65e-06
PA0681		HxcT pseudopilin	2.20533	1.141	0.00106335	0.00207039
PA4509		hypothetical protein	2.19955	1.13721	6.11e-13	2.94e-12
PA2568		hypothetical protein	2.19905	1.13688	3.42e-21	2.72e-20
PA0070		hypothetical protein	2.19338	1.13316	3.56e-14	1.88e-13
PA0242		hypothetical protein	2.19287	1.13282	2e-08	6.74e-08
PA0277		hypothetical protein	2.19244	1.13253	2.2e-10	8.82e-10
PA2024		ring-cleaving dioxygenase	2.19196	1.13222	2.1e-36	3.07e-35
PA3941		hypothetical protein	2.18856	1.12998	2.08e-15	1.18e-14
PA2513	antB	anthranilate dioxygenase small subunit	2.18476	1.12747	4.1e-05	9.58e-05
PA3634		cell division protein FtsB	2.18329	1.1265	3.04e-16	1.82e-15
PA4783		hypothetical protein	2.18135	1.12522	5.98e-07	1.74e-06
PA1540		multidrug efflux system protein MdtI	2.181	1.12499	6.51e-06	1.69e-05
PA1388		hypothetical protein	2.17884	1.12356	4.12e-12	1.88e-11
PA0741		hypothetical protein	2.17834	1.12323	4.43e-11	1.87e-10
PA2590		hypothetical protein	2.17729	1.12253	1.02e-15	5.95e-15
PA2913		hypothetical protein	2.17566	1.12145	6.39e-07	1.85e-06
PA2297		ferredoxin	2.17253	1.11937	1.05e-07	3.32e-07
PA1186		hypothetical protein	2.16906	1.11707	9.75e-07	2.77e-06
PA0218		transcriptional regulator	2.16441	1.11397	1.49e-13	7.51e-13
PA5256	dsbH	disulfide bond formation protein	2.16214	1.11246	3.74e-11	1.59e-10
PA0091	vgrG1	type VI secretion system protein VgrG	2.16078	1.11155	1.74e-12	8.12e-12
PA2006		major facilitator superfamily transporter	2.1544	1.10729	2.69e-11	1.16e-10
PA1715	pscB	type III export apparatus protein	2.14685	1.10222	0.00326756	0.00589292
PA4658		hypothetical protein	2.14645	1.10195	3.21e-19	2.28e-18
PA3439	folX	D-erythro-7,8-dihydroneopterin triphosphate 2'-epimerase	2.14614	1.10174	5.24e-19	3.68e-18
PA4535		hypothetical protein	2.14425	1.10048	4.52e-20	3.38e-19
PA3668		hypothetical protein	2.14164	1.09872	9.9e-19	6.85e-18
PA4113		sugar efflux transporter	2.13956	1.09731	5.13e-11	2.15e-10
PA4816		hypothetical protein	2.1389	1.09687	1.09e-10	4.47e-10
PA4921		hypothetical protein	2.13836	1.0965	2.69e-15	1.52e-14
PA4096		major facilitator superfamily transporter	2.13509	1.0943	0.0090835	0.0151571
PA1262		major facilitator superfamily transporter	2.13312	1.09296	2.72e-07	8.28e-07
PA0441	dht	D-hydantoinase/dihydropyrimidinase	2.13104	1.09156	1.41e-14	7.65e-14
PA0138		ABC transporter permease	2.13011	1.09093	3.47e-11	1.48e-10
PA0825		hypothetical protein	2.12965	1.09062	0.000909066	0.00178731
PA4981		amino acid permease	2.12934	1.0904	7.37e-09	2.57e-08
PA1508		hypothetical protein	2.12788	1.08942	6.86e-09	2.4e-08
PA3055		hypothetical protein	2.12779	1.08935	2.09e-17	1.35e-16
PA2618		arginyl-tRNA--protein transferase	2.12559	1.08786	1.27e-22	1.09e-21
PA3412		hypothetical protein	2.12155	1.08512	1.02e-06	2.88e-06
PA0654	speD	S-adenosylmethionine decarboxylase	2.12045	1.08437	1.91e-15	1.09e-14
PA5501	znuB	zinc ABC transporter permease	2.11846	1.08302	1.78e-15	1.02e-14
PA3320		hypothetical protein	2.11379	1.07983	0.00765124	0.012936
PA1420		hypothetical protein	2.11305	1.07933	4.67e-06	1.23e-05
PA3893		hypothetical protein	2.11136	1.07818	6.74e-08	2.16e-07
PA4336		hypothetical protein	2.111	1.07792	4.08e-24	3.77e-23
PA0100		hypothetical protein	2.10852	1.07623	2.55e-14	1.36e-13
PA3574a		copper chaperone CopZ	2.10749	1.07552	7.52e-08	2.39e-07
PA5327		oxidoreductase	2.10586	1.07441	4.36e-07	1.29e-06
PA3016		hypothetical protein	2.10485	1.07372	5.72e-10	2.22e-09
PA3274		hypothetical protein	2.10258	1.07216	3.97e-07	1.18e-06
PA5351	rubA1	rubredoxin	2.1007	1.07087	0.00165196	0.00312555
PA3215		transcriptional regulator	2.10058	1.07079	9.58e-22	7.9e-21
PA3260		transcriptional regulator	2.10019	1.07052	6.63e-28	7.17e-27
PA4122		hypothetical protein	2.09848	1.06934	0.000156309	0.000336743
PA0505		hypothetical protein	2.09781	1.06888	1.08e-15	6.26e-15
PA2677		type II secretion protein	2.09665	1.06809	1.68e-13	8.44e-13
PA4111		hypothetical protein	2.09518	1.06707	8.02e-24	7.3e-23
PA0084		hypothetical protein	2.09511	1.06703	6.68e-17	4.18e-16
PA2931	cifR	CifR protein	2.09429	1.06646	4.02e-11	1.71e-10
PA2016	liuR	liu genes regulator	2.08593	1.06069	8.26e-21	6.44e-20
PA3661		hypothetical protein	2.08412	1.05944	0.00233807	0.00432193
PA0095		hypothetical protein	2.08259	1.05838	6.22e-21	4.88e-20
PA3261		hypothetical protein	2.0825	1.05832	6.42e-23	5.62e-22
PA5071		16S ribosomal RNA methyltransferase RsmE	2.07992	1.05653	8.48e-10	3.24e-09
PA0894		hypothetical protein	2.07716	1.05461	2.04e-14	1.09e-13
PA2930		transcriptional regulator	2.07682	1.05438	5.37e-19	3.77e-18
PA5246		hypothetical protein	2.07601	1.05381	1.3e-14	7.06e-14
PA5088		hypothetical protein	2.07533	1.05334	6.37e-06	1.65e-05
PA1291		hypothetical protein	2.07435	1.05266	6.4e-09	2.25e-08
PA1693	pscR	type III secretion system protein	2.07226	1.05121	4.85e-07	1.42e-06
PA5402		hypothetical protein	2.07047	1.04996	1.28e-07	4.02e-07
PA0133		HTH-type transcriptional activator BauR	2.07026	1.04981	8.61e-16	5.05e-15
PA1984	exaC	NAD+ dependent aldehyde dehydrogenase ExaC	2.07011	1.04971	1.37e-08	4.68e-08
PA0271		hypothetical protein	2.06934	1.04917	5.81e-15	3.22e-14
PA2482		cytochrome C	2.06851	1.0486	4.65e-23	4.1e-22
PA3575		hypothetical protein	2.06743	1.04784	4.35e-10	1.71e-09
PA1268		4-hydroxyproline 2-epimerase	2.06089	1.04327	0.00407626	0.00721945
PA0183	atsA	arylsulfatase	2.0608	1.04321	1.48e-16	9.12e-16
PA1864		transcriptional regulator	2.06022	1.0428	2.14e-05	5.16e-05
PA1424		hypothetical protein	2.05736	1.04079	1.95e-08	6.59e-08
PA4878		transcriptional regulator	2.05624	1.04001	5e-17	3.17e-16
PA0160		hypothetical protein	2.05498	1.03913	7.14e-06	1.84e-05
PA0192		TonB-dependent receptor	2.0497	1.03541	3.89e-09	1.4e-08
PA1154		hypothetical protein	2.04961	1.03535	0.000295181	0.000616559
PA3601		50S ribosomal protein L31 type B	2.04824	1.03439	3.63e-14	1.92e-13
PA2074		hypothetical protein	2.04521	1.03225	5.3e-06	1.39e-05
PA4837		hypothetical protein	2.04398	1.03138	2.15e-08	7.23e-08
PA4462	rpoN	RNA polymerase factor sigma-54	2.0437	1.03118	2.64e-28	2.91e-27
PA4950		hypothetical protein	2.04207	1.03003	2.21e-16	1.35e-15
PA3035		glutathione S-transferase	2.04173	1.02979	1.03e-10	4.21e-10
PA5226		hypothetical protein	2.04072	1.02908	3.51e-18	2.38e-17
PA1218		hypothetical protein	2.0352	1.02517	1.32e-11	5.83e-11
PA4581	rtcR	transcriptional regulator RtcR	2.03485	1.02492	2.82e-12	1.3e-11
PA1449	flhB	flagellar biosynthesis protein FlhB	2.03422	1.02448	1.73e-10	7.02e-10
PA3969a		hypothetical protein	2.03082	1.02206	4.48e-12	2.03e-11
PA0245	aroQ2	3-dehydroquinate dehydratase	2.03076	1.02202	0.00137884	0.00264257
PA3306		hypothetical protein	2.03036	1.02174	1.3e-19	9.41e-19
PA4094		transcriptional regulator	2.02932	1.02099	1.33e-11	5.84e-11
PA4127	hpcG	2-oxo-hepta-3-ene-1,7-dioic acid hydratase	2.02798	1.02004	3.69e-14	1.95e-13
PA5264		hypothetical protein	2.02785	1.01995	9.94e-13	4.71e-12
PA4487		hypothetical protein	2.02703	1.01937	4.78e-14	2.5e-13
PA0598		hypothetical protein	2.0245	1.01756	1.18e-18	8.13e-18
PA2825	ospR	transcriptional regulator	2.02428	1.01741	5.44e-13	2.64e-12
PA5380	gbdR	protein GbdR	2.02258	1.0162	1.27e-23	1.14e-22
PA0755	opdH	cis-aconitate porin OpdH	2.02214	1.01588	0.000411326	0.000844328
PA1401		hypothetical protein	2.02125	1.01525	8.8e-10	3.35e-09
PA4070		FeaR family transcriptional regulator	2.02067	1.01483	1.59e-09	5.93e-09
PA0489		phosphoribosyl transferase	2.01981	1.01422	8.92e-06	2.26e-05
PA1448	fliR	flagellar biosynthesis protein FliR	2.01849	1.01328	1.08e-08	3.71e-08
PA0978		hypothetical protein	2.01835	1.01318	7.79e-06	1.99e-05
PA0270		hypothetical protein	2.01829	1.01314	4.33e-17	2.75e-16
PA2821		glutathione S-transferase	2.0173	1.01242	4.95e-21	3.9e-20
PA0144		hypothetical protein	2.01689	1.01213	1.88e-17	1.22e-16
PA0527.1	rsmY	rsmY	2.01657	1.0119	1.76e-07	5.44e-07
PA0038		hypothetical protein	2.01646	1.01183	1.9e-10	7.65e-10
PA3711		transcriptional regulator	2.01498	1.01077	1.53e-18	1.05e-17
PA2172		hypothetical protein	2.01424	1.01024	7.05e-08	2.25e-07
PA2150		non-homologous end joining protein Ku	2.01373	1.00987	6.03e-09	2.13e-08
PA1038		hypothetical protein	2.01177	1.00846	4.55e-13	2.21e-12
PA4095		hypothetical protein	2.01156	1.00832	0.0316594	0.0476287
PA3774		acetylpolyamine aminohydrolase	2.01098	1.0079	0.011256	0.0184484
PA0278		hypothetical protein	2.01075	1.00773	4.24e-05	9.87e-05
PA3994		epoxide hydrolase	2.00919	1.00661	1.12e-08	3.84e-08
PA5120		hypothetical protein	2.00911	1.00655	2.59e-08	8.66e-08
PA1507		transporter	2.00902	1.00649	2.1e-12	9.74e-12
PA5111	gloA3	lactoylglutathione lyase	2.00795	1.00573	7.58e-08	2.41e-07
PA4898	opdK	vanillate porin OpdK	2.0071	1.00511	1.31e-05	3.25e-05
PA3000	aroP1	aromatic amino acid transporter AroP	2.00707	1.00509	8.31e-15	4.58e-14
PA4039		hypothetical protein	2.00592	1.00426	5.24e-09	1.86e-08
PA3499		hypothetical protein	2.00447	1.00322	1.49e-05	3.68e-05
PA4170		hypothetical protein	2.00403	1.0029	3.9e-07	1.16e-06
PA0166		transporter	2.00275	1.00198	3.7e-08	1.22e-07
PA2879		transcriptional regulator	2.00131	1.00094	8.9e-09	3.09e-08
PA0119		C4-dicarboxylate transporter DctA	2.00092	1.00066	2.16e-08	7.26e-08
PA1402		hypothetical protein	2.0009	1.00065	1.41e-15	8.14e-15
PA3093		hypothetical protein	-2.00034	-1.00025	7.68e-12	3.43e-11
PA0163		transcriptional regulator	-2.00846	-1.00609	1.76e-07	5.44e-07
PA4052	nusB	transcription antitermination protein NusB	-2.00889	-1.0064	4.1e-19	2.9e-18
PA5224	pepP	aminopeptidase	-2.01001	-1.0072	1.64e-23	1.47e-22
PA0010	tag	DNA-3-methyladenine glycosidase I	-2.01016	-1.00731	3.78e-06	1.01e-05
PA3746	ffh	signal recognition particle protein Ffh	-2.01201	-1.00864	7.94e-18	5.24e-17
PA2623	icd	isocitrate dehydrogenase	-2.01316	-1.00946	3.55e-26	3.54e-25
PA0951a		hypothetical protein	-2.01807	-1.01298	6.55e-07	1.89e-06
PA3364	amiC	aliphatic amidase expression-regulating protein	-2.01809	-1.01299	4.92e-17	3.12e-16
PA4683		hypothetical protein	-2.0187	-1.01343	1.1e-10	4.48e-10
PA4729	panB	3-methyl-2-oxobutanoate hydroxymethyltransferase	-2.02274	-1.01631	1.18e-09	4.44e-09
PA0933	ygcA	23S rRNA (uracil (1939)-C (5))-methyltransferase RlmD	-2.02323	-1.01666	1.45e-17	9.51e-17
PA0934	relA	GTP pyrophosphokinase	-2.02422	-1.01737	3.07e-22	2.58e-21
PA3904		hypothetical protein	-2.02542	-1.01822	4.99e-08	1.62e-07
PA2660		hypothetical protein	-2.02637	-1.0189	1.31e-09	4.91e-09
PA4765	omlA	outer membrane lipoprotein OmlA	-2.02737	-1.01961	1.23e-16	7.61e-16
PA4294		hypothetical protein	-2.03163	-1.02264	6.34e-09	2.23e-08
PA3707		hypothetical protein	-2.03195	-1.02287	8.26e-14	4.25e-13
PA2127		hypothetical protein	-2.03296	-1.02358	6.98e-12	3.13e-11
PA3934		hypothetical protein	-2.03305	-1.02365	2.21e-15	1.25e-14
PA1192		tRNA 2-thiocytidine biosynthesis protein TtcA	-2.03415	-1.02443	1.95e-13	9.76e-13
PA3901	fecA	Fe (III) dicitrate transporter FecA	-2.03495	-1.025	1.96e-17	1.27e-16
PA3313		hypothetical protein	-2.03752	-1.02681	5.71e-09	2.02e-08
PA0396	pilU	twitching motility protein PilU	-2.03784	-1.02704	6.64e-21	5.19e-20
PA2529		hypothetical protein	-2.04082	-1.02915	1.88e-21	1.53e-20
PA2657		two-component response regulator	-2.04282	-1.03056	9.07e-25	8.57e-24
PA3769	guaA	GMP synthase	-2.04311	-1.03077	5.22e-20	3.88e-19
PA0540		hypothetical protein	-2.04689	-1.03343	9.65e-06	2.43e-05
PA3329		hypothetical protein	-2.04721	-1.03366	1.77e-14	9.5e-14
PA3652	uppS	ditrans,polycis-undecaprenyl-diphosphate synthase	-2.04736	-1.03376	1.96e-17	1.27e-16
PA2966	acpP	acyl carrier protein	-2.04823	-1.03438	3.25e-25	3.13e-24
PA5169		C4-dicarboxylate transporter	-2.04911	-1.035	1.14e-12	5.36e-12
PA1494		hypothetical protein	-2.05343	-1.03803	1.67e-10	6.78e-10
PA1812	mltD	membrane-bound lytic murein transglycosylase D	-2.05405	-1.03847	1.66e-14	8.92e-14
PA3678		transcriptional regulator	-2.05473	-1.03895	5.02e-17	3.17e-16
PA0798	pmtA	phospholipid methyltransferase	-2.05748	-1.04088	2.94e-11	1.26e-10
PA3186	oprB	porin B	-2.06036	-1.0429	5.16e-13	2.5e-12
PA5223	ubiH	2-octaprenyl-6-methoxyphenyl hydroxylase	-2.06191	-1.04398	1.34e-23	1.2e-22
PA3170		N-ethylammeline chlorohydrolase	-2.06197	-1.04402	1.66e-20	1.27e-19
PA1822	fimL	hypothetical protein	-2.06265	-1.0445	1.21e-22	1.05e-21
PA3858		amino acid-binding protein	-2.06603	-1.04686	9.96e-22	8.2e-21
PA4495		hypothetical protein	-2.06724	-1.04771	4.3e-14	2.26e-13
PA0794		aconitate hydratase	-2.06751	-1.04789	3.3e-18	2.24e-17
PA1598		3-methyl-2-oxobutanoate hydroxymethyltransferase	-2.06779	-1.04809	8.31e-11	3.44e-10
PA4450	murA	UDP-N-acetylglucosamine 1-carboxyvinyltransferase	-2.06832	-1.04846	9.45e-25	8.9e-24
PA5171	arcA	arginine deiminase	-2.07029	-1.04983	3.67e-18	2.47e-17
PA4673		GTP-dependent nucleic acid-binding protein EngD	-2.07376	-1.05225	7.72e-12	3.45e-11
PA4328		hypothetical protein	-2.07501	-1.05312	2.11e-17	1.36e-16
PA1796.1		tRNA-Arg	-2.07575	-1.05363	6.79e-06	1.75e-05
PA2233	pslC	biofilm formation protein PslC	-2.07726	-1.05468	7.45e-31	8.95e-30
PA2763a		hypothetical protein	-2.07906	-1.05593	1.57e-13	7.89e-13
PA0295		polyamine binding protein	-2.0792	-1.05603	3.64e-18	2.45e-17
PA2607		hypothetical protein	-2.08206	-1.05801	9.68e-14	4.95e-13
PA3929	cioB	cyanide insensitive terminal oxidase	-2.09143	-1.06449	2.3e-20	1.75e-19
PA3022		hypothetical protein	-2.0918	-1.06475	3.92e-27	4.08e-26
PA1589	sucD	succinyl-CoA ligase subunit alpha	-2.09212	-1.06496	1.53e-21	1.25e-20
PA3939		hypothetical protein	-2.09321	-1.06572	5.75e-10	2.24e-09
PA1831		hypothetical protein	-2.09479	-1.06681	1.24e-12	5.83e-12
PA0964	pmpR	transcriptional regulator PmpR	-2.09967	-1.07017	1.74e-20	1.33e-19
PA3631		hypothetical protein	-2.10122	-1.07123	5.23e-19	3.68e-18
PA3923		hypothetical protein	-2.10155	-1.07145	4.22e-10	1.66e-09
PA4216	phzG1	pyridoxamine 5'-phosphate oxidase	-2.10415	-1.07324	2.44e-21	1.97e-20
PA0051	phzH	phenazine-modifying protein	-2.10419	-1.07326	4.92e-14	2.57e-13
PA1775	cmpX	hypothetical protein	-2.10999	-1.07724	8.9e-28	9.61e-27
PA0456		cold-shock protein	-2.11001	-1.07725	1.3e-29	1.51e-28
PA0928	gacS	sensor/response regulator hybrid protein	-2.11153	-1.07829	5.25e-28	5.71e-27
PA4392		hypothetical protein	-2.11386	-1.07988	2.19e-06	6e-06
PA4057	nrdR	transcriptional regulator NrdR	-2.11635	-1.08158	6.95e-12	3.12e-11
PA4473		hypothetical protein	-2.11658	-1.08174	1.53e-22	1.31e-21
PA3166	pheA	bifunctional chorismate mutase/prephenate dehydratase	-2.11838	-1.08296	4.01e-29	4.54e-28
PA4190	pqsL	monooxygenase	-2.11935	-1.08362	2.46e-15	1.39e-14
PA0459		chaperone protein ClpB	-2.11943	-1.08367	4.58e-26	4.56e-25
PA2231	pslA	biofilm formation protein PslA	-2.12176	-1.08526	2.96e-27	3.11e-26
PA1681	aroC	chorismate synthase	-2.12453	-1.08715	5.39e-21	4.24e-20
PA4666	hemA	glutamyl-tRNA reductase	-2.12723	-1.08898	2.98e-11	1.28e-10
PA4293	pprA	two-component sensor PprA	-2.13074	-1.09136	1.14e-09	4.31e-09
PA1697		type III secretion system ATPase	-2.13125	-1.0917	0.000894199	0.00176054
PA2864		hypothetical protein	-2.13134	-1.09176	1.57e-15	9.04e-15
PA1881		oxidoreductase	-2.1325	-1.09254	4.88e-14	2.55e-13
PA4299	tadD	type II secretion system protein TadD	-2.13275	-1.09272	3.44e-07	1.03e-06
PA0594	surA	chaperone SurA	-2.13279	-1.09274	7.61e-31	9.13e-30
PA2443	sdaA	L-serine dehydratase	-2.13337	-1.09314	1.04e-23	9.39e-23
PA0548	tktA	transketolase	-2.13354	-1.09325	1.41e-26	1.43e-25
PA2279	arsC	low molecular weight phosphatase	-2.13459	-1.09396	2.76e-08	9.2e-08
PA4350		hypothetical protein	-2.13532	-1.09445	2.01e-15	1.15e-14
PA4694	ilvC	ketol-acid reductoisomerase	-2.13588	-1.09483	4.82e-25	4.61e-24
PA0707	toxR	transcriptional regulator ToxR	-2.13829	-1.09646	7.59e-13	3.62e-12
PA0267		hypothetical protein	-2.13836	-1.0965	1.01e-13	5.14e-13
PA3469		hypothetical protein	-2.14014	-1.09771	4.55e-09	1.62e-08
PA3470		hypothetical protein	-2.14302	-1.09964	5.02e-06	1.32e-05
PA4139		hypothetical protein	-2.14321	-1.09977	1.23e-14	6.73e-14
PA1319	cyoC	cytochrome o ubiquinol oxidase subunit III	-2.14614	-1.10174	1.2e-08	4.12e-08
PA4604		hypothetical protein	-2.14627	-1.10183	7.31e-19	5.11e-18
PA2629	purB	adenylosuccinate lyase	-2.14768	-1.10278	6.27e-21	4.91e-20
PA1679		hypothetical protein	-2.14881	-1.10354	2.43e-18	1.66e-17
PA0789		amino acid permease	-2.14991	-1.10427	2.78e-16	1.67e-15
PA3918	moaC	molybdenum cofactor biosynthesis protein MoaC	-2.15077	-1.10485	4.41e-16	2.64e-15
PA0758		hypothetical protein	-2.15284	-1.10624	5.43e-21	4.27e-20
PA3115	fimV	motility protein FimV	-2.15287	-1.10626	2.96e-21	2.36e-20
PA1013	purC	phosphoribosylaminoimidazole-succinocarboxamide synthase	-2.15753	-1.10938	4.72e-24	4.33e-23
PA3187		ABC transporter ATP-binding protein	-2.16446	-1.11401	9.34e-11	3.85e-10
PA4954	motA	flagellar motor protein MotA	-2.16541	-1.11464	2.41e-16	1.46e-15
PA4478		hypothetical protein	-2.16843	-1.11665	3.39e-16	2.03e-15
PA1967		hypothetical protein)	-2.17096	-1.11834	1.43e-13	7.21e-13
PA4868	ureC	urease subunit alpha	-2.17117	-1.11847	1.65e-21	1.34e-20
PA2499		deaminase	-2.17498	-1.121	0.00062156	0.00125314
PA3815	iscR	HTH-type transcriptional regulator	-2.17829	-1.1232	5.7e-17	3.59e-16
PA2195	hcnC	hydrogen cyanide synthase subunit HcnC	-2.17866	-1.12344	6.21e-20	4.59e-19
PA4665	prfA	peptide chain release factor 1	-2.17884	-1.12356	3.33e-14	1.76e-13
PA3014	faoA	fatty acid oxidation complex subunit alpha	-2.17919	-1.12379	4.52e-26	4.5e-25
PA4053	ribE	6,7-dimethyl-8-ribityllumazine synthase	-2.18077	-1.12484	8.9e-27	9.09e-26
PA1730		hypothetical protein	-2.18273	-1.12613	1.62e-18	1.11e-17
PA3172		phosphoglycolate phosphatase	-2.18507	-1.12768	1.45e-25	1.43e-24
PA3813	iscU	scaffold protein	-2.18748	-1.12927	9.15e-19	6.38e-18
PA5011	waaC	heptosyltransferase	-2.19283	-1.1328	3.43e-21	2.73e-20
PA3768		metallo-oxidoreductase	-2.19428	-1.13375	9.87e-17	6.13e-16
PA4559	lspA	lipoprotein signal peptidase	-2.19552	-1.13456	2.45e-19	1.75e-18
PA5052		hypothetical protein	-2.19599	-1.13487	9.68e-15	5.33e-14
PA3471		NAD-dependent malic enzyme	-2.19676	-1.13538	9.36e-21	7.26e-20
PA2759		hypothetical protein	-2.20353	-1.13982	1.98e-25	1.93e-24
PA0664		hypothetical protein	-2.20802	-1.14275	3.76e-17	2.4e-16
PA3908		hypothetical protein	-2.20936	-1.14363	1.95e-09	7.17e-09
PA3570	mmsA	methylmalonate-semialdehyde dehydrogenase	-2.20936	-1.14363	5.44e-29	6.12e-28
PA3812	iscA	iron-binding protein IscA	-2.21017	-1.14416	2.89e-16	1.74e-15
PA4309	pctA	chemotactic transducer PctA	-2.21099	-1.1447	1.42e-20	1.09e-19
PA3802	hisS	histidine--tRNA ligase	-2.21153	-1.14505	5.49e-22	4.6e-21
PA3685		hypothetical protein	-2.21485	-1.14721	2.86e-09	1.04e-08
PA3804		hypothetical protein	-2.21489	-1.14724	4.66e-21	3.68e-20
PA2232	pslB	biofilm formation protein PslB	-2.21579	-1.14782	2.03e-39	3.31e-38
PA2365		hypothetical protein	-2.21671	-1.14842	1.64e-13	8.25e-13
PA3924		long-chain-fatty-acid--CoA ligase	-2.21753	-1.14895	1.24e-10	5.04e-10
PA4043	ispA	geranyltranstransferase	-2.22096	-1.15118	2.09e-13	1.04e-12
PA0549		hypothetical protein	-2.22117	-1.15132	3.16e-15	1.78e-14
PA4971	aspP	adenosine diphosphate sugar pyrophosphatase	-2.22627	-1.15463	1.12e-22	9.65e-22
PA3805	pilF	type 4 fimbrial biogenesis protein PilF	-2.2265	-1.15478	2.08e-21	1.68e-20
PA5162	rmlD	dTDP-4-dehydrorhamnose reductase	-2.22947	-1.1567	2.35e-32	3.02e-31
PA5268	corA	magnesium/cobalt transporter	-2.2333	-1.15918	1.85e-12	8.61e-12
PA3639	accA	acetyl-CoA carboxylase carboxyltransferase subunit alpha	-2.23584	-1.16082	5.08e-20	3.79e-19
PA3613		hypothetical protein	-2.24026	-1.16367	1.35e-11	5.95e-11
PA4014		hypothetical protein	-2.24195	-1.16475	7.78e-05	0.00017386
PA1926		hypothetical protein	-2.24204	-1.16481	3.5e-15	1.96e-14
PA3801		hypothetical protein	-2.24629	-1.16754	5.75e-23	5.05e-22
PA3327		non-ribosomal peptide synthetase	-2.24656	-1.16772	1.12e-26	1.15e-25
PA1588	sucC	succinyl-CoA ligase subunit beta	-2.24694	-1.16796	6.48e-28	7.03e-27
PA3817		methyltransferase	-2.2481	-1.16871	2.2e-12	1.01e-11
PA2373		hypothetical protein	-2.24814	-1.16873	7.53e-32	9.5e-31
PA3139		aspartate aminotransferase	-2.24815	-1.16874	1.11e-23	1.01e-22
PA3286		3-oxoacyl-ACP synthase	-2.24921	-1.16942	2.42e-25	2.36e-24
PA2744	thrS	threonine--tRNA ligase	-2.25007	-1.16997	4.4e-27	4.54e-26
PA2084		asparagine synthetase	-2.25019	-1.17004	1.85e-15	1.06e-14
PA2640	nuoE	NADH-quinone oxidoreductase subunit E	-2.25399	-1.17248	1.59e-25	1.55e-24
PA5009	waaP	lipopolysaccharide kinase WaaP	-2.25432	-1.17269	1.66e-19	1.19e-18
PA5163	rmlA	glucose-1-phosphate thymidylyltransferase	-2.25653	-1.17411	6.55e-31	7.89e-30
PA3284		hypothetical protein	-2.25914	-1.17577	0.000145602	0.000315247
PA5490	cc4	cytochrome C4	-2.26388	-1.1788	4.64e-23	4.1e-22
PA2447		transcriptional regulator	-2.26402	-1.17889	8.3e-08	2.63e-07
PA4525	pilA	type 4 fimbrial protein PilA	-2.26642	-1.18042	1.82e-14	9.78e-14
PA4679		hypothetical protein	-2.26744	-1.18107	4.46e-13	2.17e-12
PA5225		hypothetical protein	-2.26854	-1.18177	6.26e-13	3.01e-12
PA4605		hypothetical protein	-2.26882	-1.18194	2.62e-20	1.98e-19
PA2431		hypothetical protein	-2.27264	-1.18437	1.23e-21	1.01e-20
PA1789		hypothetical protein	-2.27429	-1.18542	5.37e-17	3.39e-16
PA2743	infC	translation initiation factor IF-3	-2.2756	-1.18625	1.22e-39	2.01e-38
PA2304	ambC	protein AmbC	-2.2786	-1.18815	9.32e-21	7.24e-20
PA0435		hypothetical protein	-2.28158	-1.19003	1e-06	2.84e-06
PA2901		hypothetical protein	-2.2829	-1.19087	2.21e-14	1.18e-13
PA4484	gatB	aspartyl/glutamyl-tRNA amidotransferase subunit B	-2.28767	-1.19388	5.57e-31	6.74e-30
PA0723	coaB	phage coat protein B	-2.28768	-1.19389	8.94e-17	5.57e-16
PA2448		hypothetical protein	-2.28921	-1.19485	3.06e-30	3.61e-29
PA2641	nuoF	NADH dehydrogenase I subunit F	-2.28941	-1.19498	3.35e-33	4.39e-32
PA4438		hypothetical protein	-2.29331	-1.19743	2.91e-09	1.05e-08
PA4685		hypothetical protein	-2.29468	-1.19829	1.1e-10	4.48e-10
PA1770	ppsA	phosphoenolpyruvate synthase	-2.2954	-1.19874	7.6e-36	1.09e-34
PA2771		hypothetical protein	-2.29599	-1.19912	2.5e-17	1.6e-16
PA3326		ATP-dependent Clp protease proteolytic subunit	-2.30038	-1.20187	7.52e-35	1.04e-33
PA1594		hypothetical protein	-2.30346	-1.2038	2.24e-05	5.39e-05
PA3620	mutS	DNA mismatch repair protein MutS	-2.30534	-1.20498	2.77e-32	3.52e-31
PA4303	tadZ	hypothetical protein	-2.30979	-1.20776	9.9e-10	3.76e-09
PA2662		hypothetical protein	-2.31048	-1.20819	2.06e-22	1.76e-21
PA2978	ptpA	phosphotyrosine protein phosphatase	-2.31088	-1.20844	1.27e-13	6.42e-13
PA3627	ygbB	2-C-methyl-D-erythritol 2,4-cyclodiphosphate synthase	-2.31283	-1.20966	2.78e-18	1.9e-17
PA3244	minD	cell division inhibitor MinD	-2.31486	-1.21093	2.04e-15	1.16e-14
PA0668.5		PA0668.5	-2.31932	-1.2137	0.00361663	0.00646648
PA1342		ABC transporter	-2.32165	-1.21515	8.75e-25	8.3e-24
PA1112.1		PA1112.1	-2.32471	-1.21705	7.1e-15	3.93e-14
PA1475	ccmA	cytochrome c biogenesis ATP-binding export protein CcmA	-2.32471	-1.21705	5.79e-10	2.25e-09
PA1546	hemN	oxygen-independent coproporphyrinogen-III oxidase	-2.32539	-1.21747	3.07e-25	2.96e-24
PA2626	trmU	tRNA-specific 2-thiouridylase MnmA	-2.32642	-1.21811	3.17e-27	3.33e-26
PA4863		hypothetical protein	-2.32705	-1.2185	8.75e-10	3.33e-09
PA1078	flgC	flagellar basal body rod protein FlgC	-2.33715	-1.22475	8e-27	8.18e-26
PA2642	nuoG	NADH-quinone oxidoreductase subunit G	-2.33926	-1.22605	2.21e-28	2.45e-27
PA4480	mreC	rod shape-determining protein MreC	-2.34253	-1.22806	1.01e-14	5.55e-14
PA5243	hemB	delta-aminolevulinic acid dehydratase	-2.34606	-1.23024	9.01e-36	1.28e-34
PA3272		ATP-dependent DNA helicase	-2.34634	-1.23041	7.27e-18	4.82e-17
PA0431		hypothetical protein	-2.34715	-1.23091	2.97e-28	3.27e-27
PA5312		aldehyde dehydrogenase	-2.34892	-1.232	3.14e-38	4.79e-37
PA3069		hypothetical protein	-2.3504	-1.23291	9.78e-09	3.38e-08
PA0777		hypothetical protein	-2.35372	-1.23494	6.85e-11	2.85e-10
PA1774	crfX	hypothetical protein	-2.35411	-1.23518	2.95e-23	2.63e-22
PA0482	glcB	malate synthase G	-2.3555	-1.23603	1.21e-36	1.77e-35
PA0905.3		tRNA-Arg	-2.35691	-1.2369	5.67e-06	1.48e-05
PA2086		epoxide hydrolase	-2.35773	-1.2374	6.44e-06	1.67e-05
PA2889	atuD	citronellyl-CoA dehydrogenase	-2.36033	-1.23899	2.36e-17	1.52e-16
PA3301		hypothetical protein	-2.36283	-1.24052	1.27e-22	1.09e-21
PA4846	aroQ1	3-dehydroquinate dehydratase	-2.3638	-1.24111	6.05e-16	3.59e-15
PA3302		hypothetical protein	-2.37359	-1.24707	9.01e-25	8.53e-24
PA2311		hypothetical protein	-2.37765	-1.24953	3.49e-06	9.33e-06
PA3916	moaE	molybdopterin converting factor large subunit	-2.37828	-1.24992	4.35e-20	3.26e-19
PA4524.1		tRNA-Thr	-2.37903	-1.25037	4.22e-10	1.66e-09
PA4267	rpsG	30S ribosomal protein S7	-2.3791	-1.25042	1.33e-30	1.59e-29
PA2942		magnesium chelatase	-2.37958	-1.25071	1.15e-13	5.83e-13
PA5034	hemE	uroporphyrinogen decarboxylase	-2.38732	-1.25539	9.98e-12	4.42e-11
PA4764	fur	ferric uptake regulation protein	-2.38854	-1.25613	1.32e-21	1.08e-20
PA3987	leuS	leucine--tRNA ligase	-2.38899	-1.2564	4.26e-31	5.21e-30
PA5369.1		PA5369.1	-2.38972	-1.25684	0.00203143	0.00378998
PA2999	nqrA	Na (+)-translocating NADH-quinone reductase subunit A	-2.38987	-1.25693	4.85e-28	5.28e-27
PA4362		hypothetical protein	-2.39004	-1.25703	1.92e-27	2.04e-26
PA4645		hypoxanthine-guanine phosphoribosyltransferase	-2.39203	-1.25823	2.82e-14	1.5e-13
PA2043		hypothetical protein	-2.39742	-1.26148	1.62e-08	5.5e-08
PA4664	hemK	methyl transferase	-2.40209	-1.26429	4.11e-20	3.09e-19
PA4404		hypothetical protein	-2.40312	-1.26491	2.03e-12	9.4e-12
PA2953		electron transfer flavoprotein-ubiquinone oxidoreductase	-2.40674	-1.26708	4.25e-20	3.2e-19
PA4596		transcriptional regulator	-2.40873	-1.26827	0.00376777	0.00671537
PA4431		iron-sulfur protein	-2.4099	-1.26897	2.94e-19	2.09e-18
PA0578		hypothetical protein	-2.41017	-1.26914	2.43e-09	8.9e-09
PA2980		hypothetical protein	-2.41452	-1.27173	9.41e-19	6.55e-18
PA3800		outer membrane protein assembly factor BamB	-2.41603	-1.27264	4.99e-24	4.56e-23
PA0020		hypothetical protein	-2.41803	-1.27383	9.47e-19	6.58e-18
PA4238	rpoA	DNA-directed RNA polymerase subunit alpha	-2.41967	-1.27481	1.52e-49	3.33e-48
PA3698		hypothetical protein	-2.42046	-1.27528	2.76e-21	2.2e-20
PA3569	mmsB	3-hydroxyisobutyrate dehydrogenase	-2.42156	-1.27594	5.23e-17	3.3e-16
PA3653	frr	ribosome recycling factor	-2.42565	-1.27837	5.69e-25	5.43e-24
PA2761		hypothetical protein	-2.42848	-1.28006	1.68e-15	9.63e-15
PA5426	purE	5- (carboxyamino)imidazole ribonucleotide mutase	-2.42964	-1.28074	3.86e-11	1.64e-10
PA0188		hypothetical protein	-2.43842	-1.28595	2.89e-11	1.25e-10
PA1166		hypothetical protein	-2.43975	-1.28673	6.42e-13	3.08e-12
PA3798		aminotransferase	-2.44028	-1.28705	3.21e-17	2.05e-16
PA1581	sdhC	succinate dehydrogenase subunit C	-2.4434	-1.28889	2.27e-22	1.93e-21
PA2303	ambD	protein AmbD	-2.44418	-1.28935	3.34e-26	3.34e-25
PA1008	bcp	bacterioferritin comigratory protein	-2.44454	-1.28956	4.63e-20	3.45e-19
PA5509		hypothetical protein	-2.44658	-1.29077	2.49e-16	1.51e-15
PA3803	gcpE	4-hydroxy-3-methylbut-2-en-1-yl diphosphate synthase (flavodoxin)	-2.44678	-1.29089	1.1e-34	1.51e-33
PA1689		hypothetical protein	-2.44968	-1.29259	2.78e-29	3.18e-28
PA0008	glyS	glycine--tRNA ligase subunit beta	-2.45018	-1.29289	3.26e-27	3.41e-26
PA3449		hypothetical protein	-2.45648	-1.29659	3.88e-05	9.09e-05
PA4042	xseB	exodeoxyribonuclease VII small subunit	-2.46265	-1.30021	7.39e-06	1.9e-05
PA3366	amiE	acylamide amidohydrolase	-2.46394	-1.30097	1.74e-26	1.76e-25
PA4296	pprB	two-component response regulator PprB	-2.46579	-1.30205	9.09e-22	7.51e-21
PA2890	atuE	isohexenylglutaconyl-CoA hydratase	-2.46938	-1.30415	1.07e-08	3.7e-08
PA2639	nuoD	NADH:-quinone oxidoreductase subunit C/D	-2.46959	-1.30427	5.44e-43	1.01e-41
PA0381	thiG	thiazole synthase	-2.47855	-1.3095	7.13e-17	4.45e-16
PA4227	pchR	transcriptional regulator PchR	-2.47856	-1.3095	2.46e-19	1.76e-18
PA5192	pckA	phosphoenolpyruvate carboxykinase	-2.47866	-1.30956	2.47e-24	2.29e-23
PA0141		hypothetical protein	-2.47902	-1.30977	4.41e-31	5.38e-30
PA4156		TonB-dependent receptor	-2.48196	-1.31148	1.66e-14	8.92e-14
PA4134		hypothetical protein	-2.48366	-1.31247	4.6e-23	4.07e-22
PA4471		hypothetical protein	-2.48576	-1.31369	3.02e-10	1.2e-09
PA0938		hypothetical protein	-2.48936	-1.31577	1.64e-33	2.17e-32
PA2531		aminotransferase	-2.49133	-1.31692	3.63e-16	2.17e-15
PA3245	minE	cell division topological specificity factor MinE	-2.49158	-1.31706	4.92e-10	1.92e-09
PA1597		hypothetical protein	-2.49492	-1.31899	6.97e-27	7.14e-26
PA1582	sdhD	succinate dehydrogenase subunit D	-2.49558	-1.31937	1.02e-20	7.91e-20
PA5010	waaG	UDP-glucose: (heptosyl) LPS alpha 1,3-glucosyltransferase WaaG	-2.49605	-1.31965	2.1e-32	2.7e-31
PA4526	pilB	type 4 fimbrial biogenesis protein PilB	-2.4991	-1.32141	7.05e-38	1.07e-36
PA4268	rpsL	30S ribosomal protein S12	-2.50256	-1.3234	1.2e-27	1.29e-26
PA5013	ilvE	branched-chain amino acid aminotransferase	-2.50256	-1.3234	6.76e-49	1.45e-47
PA0187		hypothetical protein	-2.50433	-1.32443	1.45e-14	7.87e-14
PA4218		transporter	-2.50525	-1.32496	1.05e-11	4.65e-11
PA4430		cytochrome b	-2.50712	-1.32603	4.06e-21	3.21e-20
PA3906		hypothetical protein	-2.51229	-1.329	1.45e-08	4.94e-08		≥
PA1593		hypothetical protein	-2.51289	-1.32935	3.88e-06	1.03e-05
PA4158	fepC	ferric enterobactin transporter FepC	-2.51337	-1.32963	9.58e-16	5.59e-15
PA0796	prpB	2-methylisocitrate lyase	-2.51527	-1.33071	3.35e-20	2.53e-19
PA4704.2	prrF2	prrF2	-2.51662	-1.33149	0.0209201	0.03257
PA1878		hypothetical protein	-2.51879	-1.33273	2.25e-09	8.25e-09
PA2994	nqrF	Na (+)-translocating NADH-quinone reductase subunit F	-2.52272	-1.33498	1.46e-31	1.82e-30
PA0430	metF	5,10-methylenetetrahydrofolate reductase	-2.52415	-1.3358	1.7e-32	2.19e-31
PA3468		hypothetical protein	-2.52472	-1.33612	3.52e-21	2.79e-20
PA3742	rplS	50S ribosomal protein L19	-2.52492	-1.33624	4.18e-28	4.56e-27
PA5051	argS	arginine--tRNA ligase	-2.52644	-1.3371	6.57e-17	4.12e-16
PA3694		hypothetical protein	-2.52745	-1.33768	3.34e-11	1.43e-10
PA1493	cysP	sulfate ABC transporter substrate-binding protein	-2.53288	-1.34078	5.06e-31	6.16e-30
PA4270	rpoB	DNA-directed RNA polymerase subunit beta	-2.5363	-1.34272	1.31e-51	3.04e-50
PA0956	proS	proline--tRNA ligase	-2.53688	-1.34306	2.24e-31	2.76e-30
PA2907	cobL	precorrin-6y-dependent methyltransferase CobL	-2.54074	-1.34525	9.3e-16	5.44e-15
PA3903	prfC	peptide chain release factor 3	-2.54084	-1.34531	4.31e-20	3.24e-19
PA3905		hypothetical protein	-2.54291	-1.34648	4.56e-10	1.79e-09
PA2533		sodium:alanine symporter	-2.54419	-1.3472	1.02e-25	1.01e-24
PA0380		sulfur carrier protein ThiS	-2.54593	-1.34819	3.61e-11	1.54e-10
PA2453		hypothetical protein	-2.54823	-1.3495	4.59e-10	1.8e-09
PA3783		hypothetical protein	-2.54998	-1.35049	2.18e-15	1.24e-14
PA0026	plcB	phospholipase C	-2.55455	-1.35307	2.57e-21	2.06e-20
PA2587	pqsH	2-heptyl-3-hydroxy-4 (1H)-quinolone synthase	-2.55566	-1.3537	1.77e-38	2.72e-37
PA1338	ggt	gamma-glutamyltranspeptidase	-2.55596	-1.35387	3.62e-39	5.82e-38
PA3951		hypothetical protein	-2.5586	-1.35536	2.21e-19	1.59e-18
PA3049	rmf	ribosome modulation factor	-2.56184	-1.35718	1.85e-42	3.33e-41
PA3932		transcriptional regulator	-2.56444	-1.35864	6.17e-27	6.34e-26
PA4544	rluD	pseudouridine synthase	-2.56527	-1.35911	2.42e-28	2.67e-27
PA2867		chemotaxis transducer	-2.57018	-1.36187	1.52e-31	1.89e-30
PA0552	pgk	phosphoglycerate kinase	-2.57238	-1.36311	1.74e-23	1.56e-22
PA4751	ftsH	cell division protein FtsH	-2.583	-1.36905	5.91e-36	8.5e-35
PA0284		hypothetical protein	-2.58662	-1.37107	9.57e-19	6.64e-18
PA5503		ABC transporter ATP-binding protein	-2.59233	-1.37425	1.46e-20	1.12e-19
PA3763	purL	phosphoribosylformylglycinamidine synthase	-2.59449	-1.37545	2.13e-39	3.46e-38
PA4029		hypothetical protein	-2.59488	-1.37567	1.22e-13	6.21e-13
PA3814	iscS	cysteine desulfurase	-2.59603	-1.37631	2.12e-31	2.63e-30
PA4301	tadB	type II secretion system protein TadB	-2.59998	-1.3785	1.16e-09	4.36e-09
PA2390	pvdT	pyoverdine biosynthesis protein PvdT	-2.60242	-1.37985	4.77e-34	6.42e-33
PA1553	ccoO1	cbb3-type cytochrome C oxidase subunit II	-2.60317	-1.38027	7.54e-25	7.18e-24
PA3266	capB	major cold shock protein CspA	-2.60319	-1.38028	5.98e-34	7.99e-33
PA0542		hypothetical protein	-2.60727	-1.38254	1.19e-34	1.62e-33
PA2389	pvdR	pyoverdine biosynthesis protein PvdR	-2.61206	-1.38519	3.66e-29	4.17e-28
PA1477	ccmC	heme exporter protein CcmC	-2.6145	-1.38653	4.87e-24	4.46e-23
PA2366		uricase	-2.6166	-1.38769	2.33e-20	1.77e-19
PA1583	sdhA	succinate dehydrogenase flavoprotein subunit	-2.61782	-1.38837	4.74e-39	7.58e-38
PA3907		hypothetical protein	-2.61857	-1.38878	9.72e-16	5.67e-15
PA3989	holA	DNA polymerase III subunit delta	-2.6229	-1.39116	6.97e-29	7.81e-28
PA4451		hypothetical protein	-2.62505	-1.39235	1.12e-24	1.05e-23
PA3406	hasD	transporter HasD	-2.62671	-1.39326	8.96e-09	3.11e-08
PA1353		hypothetical protein	-2.62765	-1.39377	1.86e-09	6.88e-09
PA1973	pqqF	coenzyme PQQ synthesis protein F	-2.6298	-1.39495	3.21e-15	1.81e-14
PA1794	glnS	glutamine--tRNA ligase	-2.63839	-1.39966	1.21e-40	2.06e-39
PA2066		hypothetical protein	-2.6402	-1.40065	2.95e-44	5.78e-43
PA4671		50S ribosomal protein L25/general stress protein Ctc	-2.6426	-1.40196	2.04e-26	2.05e-25
PA0963	aspS	aspartate--tRNA ligase	-2.64976	-1.40586	7.61e-39	1.19e-37
PA5130		hypothetical protein	-2.65217	-1.40718	5.45e-14	2.83e-13
PA3068	gdhB	NAD-specific glutamate dehydrogenase	-2.65585	-1.40917	4.94e-39	7.86e-38
PA3409		transmembrane sensor	-2.65741	-1.41002	1.46e-16	9e-16
PA0506		acyl-CoA dehydrogenase	-2.65818	-1.41044	7.63e-50	1.69e-48
PA1587	lpdG	2-oxoglutarate dehydrogenase complex dihydrolipoyl dehydrogenase	-2.66022	-1.41155	1.86e-37	2.76e-36
PA4545	comL	competence protein ComL	-2.66112	-1.41203	2.27e-24	2.12e-23
PA3677		resistance-nodulation-cell division (RND) efflux membrane fusion protein	-2.6623	-1.41267	3.87e-24	3.58e-23
PA0903	alaS	alanine--tRNA ligase	-2.66544	-1.41437	1.87e-37	2.78e-36
PA4242	rpmJ	50S ribosomal protein L36	-2.66695	-1.41519	1.66e-38	2.56e-37
PA4587	ccpR	cytochrome C551 peroxidase	-2.6673	-1.41538	2.2e-27	2.32e-26
PA4266	fusA1	elongation factor G	-2.66862	-1.41609	4.65e-43	8.69e-42
PA0009	glyQ	glycine--tRNA ligase subunit alpha	-2.66867	-1.41612	8.19e-26	8.12e-25
PA1341		amino acid ABC transporter permease	-2.67108	-1.41743	3.08e-28	3.39e-27
PA1077	flgB	flagellar basal-body rod protein FlgB	-2.67248	-1.41818	7.7e-45	1.53e-43
PA1552.1	ccoQ1	cytochrome C oxidase cbb3-type subunit CcoQ	-2.67339	-1.41867	5.2e-19	3.66e-18
PA2996	nqrD	Na (+)-translocating NADH-quinone reductase subunit D	-2.67352	-1.41874	8e-20	5.88e-19
PA2995	nqrE	Na (+)-translocating NADH-quinone reductase subunit E	-2.67722	-1.42074	6.33e-22	5.28e-21
PA3167	serC	3-phosphoserine/phosphohydroxythreonine aminotransferase	-2.67929	-1.42185	8.76e-38	1.32e-36
PA4373		hypothetical protein	-2.68095	-1.42275	4.23e-27	4.38e-26
PA4528	pilD	type 4 prepilin peptidase PilD	-2.68818	-1.42663	3.23e-40	5.43e-39
PA2739	pheT	phenylalanine--tRNA ligase subunit beta	-2.6895	-1.42734	2.98e-48	6.28e-47
PA4695	ilvH	acetolactate synthase small subunit	-2.69001	-1.42761	2.23e-30	2.65e-29
PA0851		hypothetical protein	-2.69084	-1.42806	1.53e-40	2.61e-39
PA2302	ambE	protein AmbE	-2.69268	-1.42904	4.74e-34	6.39e-33
PA3822		preprotein translocase subunit YajC	-2.69634	-1.431	1.28e-20	9.84e-20
PA1476	ccmB	heme exporter protein CcmB	-2.6966	-1.43114	1.72e-19	1.24e-18
PA4160	fepD	ferric enterobactin transporter FepD	-2.70504	-1.43565	1.85e-13	9.25e-13
PA2971		hypothetical protein	-2.70709	-1.43675	2.1e-26	2.11e-25
PA2742	rpmI	50S ribosomal protein L35	-2.71615	-1.44156	4.18e-49	9.01e-48
PA2118	ada	O6-methylguanine-DNA methyltransferase	-2.7234	-1.44541	3.24e-16	1.95e-15
PA5128	secB	preprotein translocase subunit SecB	-2.7247	-1.4461	4.83e-22	4.05e-21
PA1585	sucA	2-oxoglutarate dehydrogenase subunit E1	-2.72498	-1.44624	6.96e-43	1.28e-41
PA4237	rplQ	50S ribosomal protein L17	-2.72856	-1.44814	2.37e-40	4e-39
PA2092		major facilitator superfamily transporter	-2.72951	-1.44864	2.32e-13	1.15e-12
PA4265	tufA	elongation factor Tu	-2.73393	-1.45098	9.26e-64	3.18e-62
PA4443	cysD	sulfate adenylyltransferase subunit 2	-2.73896	-1.45363	8.17e-22	6.77e-21
PA3396	nosL	acessory protein NosL	-2.7408	-1.4546	0.00254533	0.00467434
PA4742	truB	tRNA pseudouridine synthase B	-2.74099	-1.45469	7.81e-30	9.14e-29
PA2598		hypothetical protein	-2.74333	-1.45593	5.56e-16	3.3e-15
PA0905	rsmA	carbon storage regulator	-2.74575	-1.4572	8.45e-37	1.25e-35
PA2979	kdsB	3-deoxy-manno-octulosonate cytidylyltransferase	-2.75024	-1.45956	3.05e-34	4.12e-33
PA4472	pmbA	PmbA protein	-2.75701	-1.4631	3.4e-33	4.45e-32
PA4300	tadC	type II secretion system protein TadC	-2.77231	-1.47109	1.04e-12	4.93e-12
PA2367		hypothetical protein	-2.77991	-1.47504	1.31e-30	1.56e-29
PA4310	pctB	chemotactic transducer PctB	-2.78939	-1.47995	3.36e-28	3.68e-27
PA4302	tadA	ATPase TadA	-2.79238	-1.4815	1.94e-12	8.99e-12
PA5040	pilQ	type 4 fimbrial biogenesis outer membrane protein PilQ	-2.79249	-1.48155	2.58e-58	7.61e-57
PA1479	ccmE	cytochrome c-type biogenesis protein CcmE	-2.79814	-1.48447	1.01e-24	9.47e-24
PA3328		FAD-dependent monooxygenase	-2.79832	-1.48456	5.3e-20	3.94e-19
PA3168	gyrA	DNA gyrase subunit A	-2.80887	-1.48999	8.08e-58	2.32e-56
PA3935	tauD	taurine dioxygenase	-2.81935	-1.49536	6.24e-25	5.95e-24
PA1584	sdhB	succinate dehydrogenase iron-sulfur subunit	-2.82213	-1.49678	1.86e-43	3.5e-42
PA2495	oprN	multidrug efflux outer membrane protein OprN	-2.82355	-1.49751	1.17e-18	8.07e-18
PA0607	rpe	ribulose-phosphate 3-epimerase	-2.8238	-1.49764	3.01e-13	1.48e-12
PA2391	opmQ	hypothetical protein	-2.82786	-1.49971	1.07e-27	1.15e-26
PA3405	hasE	metalloprotease secretion protein	-2.83031	-1.50096	1.26e-09	4.72e-09
PA3917	moaD	molybdopterin converting factor small subunit	-2.83379	-1.50273	2.44e-15	1.38e-14
PA4159	fepB	iron-enterobactin transporter periplasmic binding protein	-2.83421	-1.50295	9.36e-11	3.86e-10
PA3171	ubiG	ubiquinone biosynthesis O-methyltransferase	-2.83428	-1.50298	9.96e-38	1.5e-36
PA4704.1	prrF1	prrF1	-2.8344	-1.50304	0.000500071	0.00101732
PA2630		hypothetical protein	-2.83908	-1.50542	3.65e-15	2.05e-14
PA4650		hypothetical protein	-2.8398	-1.50579	8.24e-08	2.61e-07
PA1800	tig	trigger factor	-2.84105	-1.50642	5.23e-42	9.28e-41
PA2442	gcvT2	glycine cleavage system protein T2	-2.84476	-1.50831	5.73e-38	8.71e-37
PA3786		hypothetical protein	-2.84544	-1.50865	7.11e-29	7.96e-28
PA4852		hypothetical protein	-2.854	-1.51298	1.84e-33	2.43e-32
PA1159		cold-shock protein	-2.85807	-1.51504	5.88e-35	8.17e-34
PA1339		amino acid ABC transporter ATP binding protein	-2.8639	-1.51798	3.51e-32	4.45e-31
PA4670	prs	ribose-phosphate pyrophosphokinase	-2.86393	-1.51799	5.36e-24	4.89e-23
PA4570		hypothetical protein	-2.86698	-1.51953	1.19e-20	9.2e-20
PA1837		hypothetical protein	-2.8702	-1.52115	1.01e-23	9.14e-23
PA5286		hypothetical protein	-2.87813	-1.52513	1.33e-12	6.26e-12
PA2887	atuB	citronellol catabolism dehydrogenase	-2.88011	-1.52613	5.93e-07	1.72e-06
PA0905.2		tRNA-Arg	-2.88045	-1.52629	3.01e-23	2.68e-22
PA2326		hypothetical protein	-2.88207	-1.5271	6.36e-24	5.79e-23
PA5554	atpD	ATP synthase subunit beta	-2.8876	-1.52987	1.19e-51	2.77e-50
PA5504		D-methionine ABC transporter	-2.89914	-1.53562	1.06e-20	8.17e-20
PA0932	cysM	cysteine synthase B	-2.90471	-1.53839	4.67e-39	7.48e-38
PA0392		hypothetical protein	-2.90508	-1.53858	5.48e-45	1.09e-43
PA0904	lysC	aspartokinase	-2.90794	-1.54	2.18e-39	3.53e-38
PA5568		inner membrane protein translocase subunit YidC	-2.90922	-1.54063	1.25e-42	2.26e-41
PA4943		GTP-binding protein	-2.91039	-1.54121	3.4e-48	7.15e-47
PA0201		hypothetical protein	-2.91479	-1.54339	1.43e-22	1.23e-21
PA4243	secY	preprotein translocase subunit SecY	-2.91662	-1.5443	1.73e-61	5.44e-60
PA5239	rho	transcription termination factor Rho	-2.92124	-1.54658	1.17e-37	1.75e-36
PA1552	ccoP1	cytochrome C oxidase cbb3-type subunit CcoP	-2.9214	-1.54666	2.71e-31	3.33e-30
PA4277	tufB	elongation factor Tu	-2.92566	-1.54876	3.95e-52	9.3e-51
PA4429		cytochrome C1	-2.93467	-1.5532	3.98e-28	4.35e-27
PA2436		hypothetical protein	-2.93784	-1.55476	2.13e-29	2.46e-28
PA1802	clpX	ATP-dependent protease ATP-binding subunit ClpX	-2.93856	-1.55511	4.31e-36	6.23e-35
PA1010	dapA	4-hydroxy-tetrahydrodipicolinate synthase	-2.93978	-1.55571	2.35e-49	5.11e-48
PA4356	xenB	xenobiotic reductase	-2.94408	-1.55781	2.74e-35	3.83e-34
PA1736		acetyl-CoA acetyltransferase	-2.94606	-1.55879	5.04e-26	5e-25
PA1795	cysS	cysteine--tRNA ligase	-2.94712	-1.5593	2e-45	4e-44
PA2201		hypothetical protein	-2.95467	-1.563	9.18e-12	4.09e-11
PA5556	atpA	ATP synthase subunit alpha	-2.95485	-1.56309	8.05e-67	2.94e-65
PA3820	secF	preprotein translocase subunit SecF	-2.96126	-1.56621	3.54e-22	2.98e-21
PA4239	rpsD	30S ribosomal protein S4	-2.96517	-1.56812	2.55e-52	6.05e-51
PA1905	phzG2	pyridoxamine 5'-phosphate oxidase	-2.96565	-1.56835	3.84e-50	8.63e-49
PA2741	rplT	50S ribosomal protein L20	-2.96575	-1.5684	1.33e-70	5.47e-69
PA3656	rpsB	30S ribosomal protein S2	-2.96629	-1.56866	1.3e-25	1.28e-24
PA1727	mucR	signaling protein	-2.96712	-1.56906	1.32e-38	2.05e-37
PA4403	secA	preprotein translocase subunit SecA	-2.9672	-1.5691	7.57e-53	1.86e-51
PA3654	pyrH	uridylate kinase	-2.96755	-1.56927	5.61e-31	6.77e-30
PA0048		transcriptional regulator	-2.96924	-1.57009	5.76e-15	3.19e-14
PA3806		23S rRNA (adenine (2503)-C (2))-methyltransferase RlmN	-2.97209	-1.57148	1.85e-52	4.44e-51
PA3930	cioA	cyanide insensitive terminal oxidase	-2.97314	-1.57199	9.91e-37	1.46e-35
PA1586	sucB	2-oxoglutarate dehydrogenase complex dihydrolipoyllysine-residue succinyltransferase	-2.97552	-1.57314	2.26e-40	3.83e-39
PA2951	etfA	electron transfer flavoprotein subunit alpha	-2.97554	-1.57315	9.54e-69	3.68e-67
PA5315	rpmG	50S ribosomal protein L33	-2.97953	-1.57508	3.7e-11	1.58e-10
PA2997	nqrC	Na (+)-translocating NADH-quinone reductase subunit C	-2.98119	-1.57589	2.87e-25	2.78e-24
PA2532	tpx	2-Cys peroxiredoxin	-2.98473	-1.5776	1.29e-42	2.33e-41
PA1852		hypothetical protein	-2.9931	-1.58164	1.51e-31	1.88e-30
PA0579	rpsU	30S ribosomal protein S21	-2.99334	-1.58175	9.58e-20	7.03e-19
PA4359		ferrous iron transporter A	-2.99533	-1.58271	5.96e-30	7e-29
PA4853	fis	Fis family transcriptional regulator	-2.99534	-1.58272	1.82e-22	1.56e-21
PA5041	pilP	type 4 fimbrial biogenesis protein PilP	-3.00892	-1.58925	2.89e-55	7.66e-54
PA0519	nirS	nitrite reductase	-3.01111	-1.59029	1.26e-05	3.14e-05
PA0393	proC	pyrroline-5-carboxylate reductase	-3.01603	-1.59265	5.51e-37	8.15e-36
PA3581	glpF	glycerol uptake facilitator protein	-3.01824	-1.59371	2.72e-21	2.18e-20
PA4215	phzF1	trans-2,3-dihydro-3-hydroxyanthranilate isomerase	-3.02186	-1.59543	2.61e-44	5.13e-43
PA5044	pilM	type 4 fimbrial biogenesis protein PilM	-3.02269	-1.59583	1.03e-52	2.51e-51
PA4241	rpsM	30S ribosomal protein S13	-3.02545	-1.59715	2.16e-53	5.44e-52
PA2494	mexF	resistance-nodulation-cell division (RND) multidrug efflux transporter MexF	-3.02758	-1.59817	6.68e-43	1.24e-41
PA2968	fabD	malonyl CoA-ACP transacylase	-3.03202	-1.60028	3.03e-43	5.71e-42
PA2300	chiC	chitinase	-3.03798	-1.60311	2.07e-33	2.71e-32
PA3911		hypothetical protein	-3.04026	-1.6042	4.17e-15	2.33e-14
PA2114		major facilitator superfamily transporter	-3.04504	-1.60646	5.3e-39	8.42e-38
PA0423	pasP	hypothetical protein	-3.0476	-1.60767	1.6e-43	3.03e-42
PA1904	phzF2	trans-2,3-dihydro-3-hydroxyanthranilate isomerase	-3.05379	-1.6106	1.31e-38	2.04e-37
PA4221	fptA	Fe (III)-pyochelin outer membrane receptor	-3.05706	-1.61214	2.04e-05	4.94e-05
PA4133		cbb3-type cytochrome C oxidase subunit I	-3.06155	-1.61426	1.56e-52	3.79e-51
PA4669.1		tRNA-Gln	-3.0778	-1.6219	3.36e-10	1.33e-09
PA1872		hypothetical protein	-3.07875	-1.62235	1.52e-61	4.8e-60
PA2426	pvdS	extracytoplasmic-function sigma-70 factor	-3.0788	-1.62237	2.46e-34	3.33e-33
PA1340		amino acid ABC transporter permease	-3.08099	-1.62339	7.9e-42	1.38e-40
PA1550		hypothetical protein	-3.08152	-1.62364	1.51e-38	2.33e-37
PA0508		acyl-CoA dehydrogenase	-3.08165	-1.6237	4.4e-24	4.04e-23
PA2982		hypothetical protein	-3.08931	-1.62729	2.14e-14	1.15e-13
PA2312		transcriptional regulator	-3.09025	-1.62772	4.47e-09	1.6e-08
PA4280.1		PA4280.1	-3.09349	-1.62923	2.01e-05	4.88e-05
PA4054	ribB	3,4-dihydroxy-2-butanone-4-phosphate synthase	-3.094	-1.62947	1.87e-52	4.49e-51
PA2382	lldA	L-lactate dehydrogenase	-3.10149	-1.63296	2.28e-30	2.7e-29
PA2193	hcnA	hydrogen cyanide synthase subunit HcnA	-3.11719	-1.64024	3.83e-33	5e-32
PA1001	phnA	anthranilate synthase component I	-3.13027	-1.64629	4.87e-53	1.21e-51
PA2976	rne	ribonuclease E	-3.13317	-1.64762	6.1e-62	1.96e-60
PA3094		transcriptional regulator	-3.13467	-1.64831	1.4e-37	2.1e-36
PA4141		hypothetical protein	-3.14198	-1.65168	1.38e-31	1.72e-30
PA4240	rpsK	30S ribosomal protein S11	-3.1466	-1.65379	1.43e-54	3.71e-53
PA4433	rplM	50S ribosomal protein L13	-3.15587	-1.65804	6.47e-27	6.65e-26
PA2370		hypothetical protein	-3.15931	-1.65961	9.14e-25	8.62e-24
PA1011		hypothetical protein	-3.1616	-1.66066	4.58e-51	1.05e-49
PA2891	atuF	geranyl-CoA carboxylase subunit alpha	-3.16622	-1.66276	1.36e-27	1.45e-26
PA3582	glpK	glycerol kinase	-3.16722	-1.66322	3.81e-24	3.53e-23
PA2093		RNA polymerase sigma factor	-3.16802	-1.66358	5.67e-18	3.78e-17
PA4371		hypothetical protein	-3.17378	-1.6662	1.88e-33	2.48e-32
PA0852	cbpD	chitin-binding protein CbpD	-3.17598	-1.6672	3.22e-50	7.26e-49
PA2371		ClpA/B-type protease	-3.18234	-1.67009	8.58e-40	1.41e-38
PA3365		chaperone	-3.18779	-1.67256	6.43e-36	9.22e-35
PA1750		phospho-2-dehydro-3-deoxyheptonate aldolase	-3.20372	-1.67975	2.19e-36	3.2e-35
PA3938		taurine-binding protein	-3.20486	-1.68026	4.01e-18	2.69e-17
PA0213		phosphoribosyl-dephospho-CoA transferase	-3.21386	-1.68431	1.08e-20	8.31e-20
PA4848	accC	acetyl-CoA carboxylase biotin carboxylase subunit	-3.21721	-1.68581	6.75e-41	1.16e-39
PA1596	htpG	chaperone protein HtpG	-3.21827	-1.68629	3.28e-53	8.2e-52
PA3745	rpsP	30S ribosomal protein S16	-3.22039	-1.68724	5.67e-34	7.59e-33
PA3262.1		tRNA-Asp	-3.22395	-1.68883	7.1e-06	1.83e-05
PA2110		hypothetical protein	-3.22503	-1.68931	4.28e-25	4.11e-24
PA3001		glyceraldehyde-3-phosphate dehydrogenase	-3.22683	-1.69012	5.39e-46	1.09e-44
PA4402	argJ	bifunctional ornithine acetyltransferase/N-acetylglutamate synthase	-3.23655	-1.69445	2.8e-46	5.71e-45
PA3988		hypothetical protein	-3.23912	-1.6956	7.91e-40	1.31e-38
PA0795	prpC	methylcitrate synthase	-3.23938	-1.69572	4.54e-32	5.75e-31
PA2305	ambB	protein AmbB	-3.24282	-1.69725	4.38e-65	1.54e-63
PA4847	accB	acetyl-CoA carboxylase biotin carboxyl carrier protein subunit	-3.24384	-1.6977	8.77e-36	1.25e-34
PA2998	nqrB	Na (+)-translocating NADH-quinone reductase subunit B	-3.26947	-1.70905	4.46e-41	7.74e-40
PA2194	hcnB	hydrogen cyanide synthase subunit HcnB	-3.26992	-1.70926	3.29e-47	6.82e-46
PA2033		hypothetical protein	-3.29737	-1.72132	3.73e-19	2.64e-18
PA5026		hypothetical protein	-3.30219	-1.72342	2.3e-26	2.31e-25
PA5570	rpmH	50S ribosomal protein L34	-3.30868	-1.72625	2.31e-58	6.85e-57
PA1354		hypothetical protein	-3.31121	-1.72736	8.62e-22	7.13e-21
PA1830		hypothetical protein	-3.31215	-1.72777	4.83e-46	9.77e-45
PA1300		ECF subfamily sigma-70 factor	-3.3148	-1.72892	3.39e-06	9.07e-06
PA4269	rpoC	DNA-directed RNA polymerase subunit beta'	-3.31775	-1.7302	1.19e-62	3.91e-61
PA5557	atpH	ATP synthase subunit delta	-3.32823	-1.73475	5.24e-66	1.88e-64
PA5559	atpE	ATP synthase subunit C	-3.34285	-1.74108	6.29e-41	1.08e-39
PA2760		hypothetical protein	-3.34988	-1.74411	2.8e-67	1.04e-65
PA5491		cytochrome	-3.35101	-1.7446	2.57e-27	2.71e-26
PA4232	ssb	single-stranded DNA-binding protein	-3.37417	-1.75453	7.23e-18	4.8e-17
PA4855	purD	phosphoribosylamine--glycine ligase	-3.37946	-1.75679	7.27e-36	1.04e-34
PA4854	purH	bifunctional phosphoribosylaminoimidazolecarboxamide formyltransferase/IMP cyclohydrolase	-3.39617	-1.76391	9.45e-46	1.9e-44
PA1483	cycH	cytochrome c-type biogenesis protein CycH	-3.39772	-1.76457	1.67e-40	2.83e-39
PA3676		resistance-nodulation-cell division (RND) efflux transporter	-3.41593	-1.77228	2.55e-48	5.4e-47
PA2534		transcriptional regulator	-3.41668	-1.7726	9.09e-39	1.42e-37
PA4372		hypothetical protein	-3.42314	-1.77532	1.05e-43	2.01e-42
PA2397	pvdE	pyoverdine biosynthesis protein PvdE	-3.42534	-1.77625	1.02e-36	1.5e-35
PA1251		chemotaxis transducer	-3.42542	-1.77628	5.96e-49	1.28e-47
PA1000	pqsE	thioesterase PqsE	-3.42746	-1.77714	2.05e-68	7.67e-67
PA2952	etfB	electron transfer flavoprotein subunit beta	-3.44855	-1.78599	3.56e-53	8.87e-52
PA4304	rcpA	type II/III secretion system protein	-3.45024	-1.78669	1.32e-05	3.27e-05
PA4745	nusA	transcription elongation factor NusA	-3.4508	-1.78693	3.07e-56	8.38e-55
PA4132		hypothetical protein	-3.46131	-1.79132	3.22e-46	6.54e-45
PA0905.1		tRNA-Ser	-3.46737	-1.79384	1.43e-27	1.53e-26
PA4357		hypothetical protein	-3.47587	-1.79737	1.55e-32	2.01e-31
PA5558	atpF	ATP synthase subunit B	-3.4896	-1.80306	2.81e-69	1.11e-67
PA2950		reductase	-3.51577	-1.81384	1.07e-31	1.35e-30
PA3308		RNA polymerase-associated protein RapA	-3.52317	-1.81687	8.44e-40	1.4e-38
PA3922		hypothetical protein	-3.5338	-1.82122	2.17e-28	2.41e-27
PA4686		hypothetical protein	-3.53958	-1.82358	7.96e-60	2.43e-58
PA4249	rpsH	30S ribosomal protein S8	-3.54841	-1.82717	8.77e-35	1.21e-33
PA4250	rpsN	30S ribosomal protein S14	-3.55287	-1.82899	1.31e-69	5.25e-68
PA5129	grx	glutaredoxin	-3.57538	-1.8381	4.83e-13	2.35e-12
PA1551		ferredoxin	-3.57657	-1.83858	2.49e-53	6.25e-52
PA4866		hypothetical protein	-3.58974	-1.84388	1.31e-15	7.59e-15
PA2034		hypothetical protein	-3.59469	-1.84587	1.41e-27	1.51e-26
PA4219		hypothetical protein	-3.60537	-1.85015	2.06e-06	5.66e-06
PA2939		aminopeptidase	-3.60769	-1.85107	4.25e-24	3.91e-23
PA2888	atuC	geranyl-CoA carboxylase subunit beta	-3.61416	-1.85366	4.05e-21	3.2e-20
PA4690.1		PA4690.1	-3.62119	-1.85646	2.05e-06	5.63e-06
PA5569	rnpA	ribonuclease P	-3.62232	-1.85691	1.33e-61	4.24e-60
PA4264	rpsJ	30S ribosomal protein S10	-3.63121	-1.86045	3.88e-43	7.28e-42
PA4606		hypothetical protein	-3.63981	-1.86386	5.86e-84	3.11e-82
PA4563	rpsT	30S ribosomal protein S20	-3.6462	-1.86639	1.56e-22	1.34e-21
PA3744	rimM	ribosome maturation factor RimM	-3.65323	-1.86917	1.26e-57	3.57e-56
PA4251	rplE	50S ribosomal protein L5	-3.65704	-1.87068	1.28e-91	8.02e-90
PA0996	pqsA	anthranilate--CoA ligase	-3.66078	-1.87215	3.95e-30	4.65e-29
PA2369		hypothetical protein	-3.66851	-1.87519	6.9e-48	1.44e-46
PA1337	ansB	glutaminase-asparaginase	-3.67201	-1.87657	7.31e-87	4.24e-85
PA0394		hypothetical protein	-3.67465	-1.87761	4.81e-55	1.26e-53
PA1903	phzE2	phenazine biosynthesis protein PhzE	-3.69695	-1.88633	1.21e-68	4.62e-67
PA4246	rpsE	30S ribosomal protein S5	-3.70234	-1.88844	1.28e-74	5.62e-73
PA5555	atpG	ATP synthase subunit gamma	-3.7043	-1.8892	1.12e-81	5.34e-80
PA5043	pilN	type 4 fimbrial biogenesis protein PilN	-3.71897	-1.8949	8.81e-70	3.57e-68
PA4370	icmP	insulin-cleaving metalloproteinase outer membrane protein	-3.71949	-1.89511	7.64e-59	2.3e-57
PA4740	pnp	polynucleotide phosphorylase	-3.74307	-1.90422	1.75e-69	6.92e-68
PA4214	phzE1	phenazine biosynthesis protein PhzE	-3.7465	-1.90555	1.36e-65	4.8e-64
PA1876		ABC transporter ATP-binding protein/permease	-3.75706	-1.9096	4.23e-24	3.9e-23
PA4055	ribC	riboflavin synthase subunit alpha	-3.76218	-1.91157	9.07e-56	2.43e-54
PA4244	rplO	50S ribosomal protein L15	-3.77178	-1.91525	1.25e-68	4.75e-67
PA5042	pilO	type 4 fimbrial biogenesis protein PilO	-3.78866	-1.92169	3.58e-74	1.55e-72
PA4275	nusG	transcription antitermination protein NusG	-3.79152	-1.92278	7.82e-53	1.91e-51
PA2274		hypothetical protein	-3.80234	-1.92689	2.58e-21	2.07e-20
PA4191		iron/ascorbate oxidoreductase	-3.80667	-1.92853	2.47e-23	2.21e-22
PA3807	ndk	nucleoside diphosphate kinase	-3.8283	-1.9367	6.07e-60	1.87e-58
PA2368		hypothetical protein	-3.83931	-1.94085	7.14e-20	5.26e-19
PA4245	rpmD	50S ribosomal protein L30	-3.84099	-1.94148	7.59e-43	1.39e-41
PA4270.1		PA4270.1	-3.84657	-1.94357	4.93e-23	4.35e-22
PA2970	rpmF	50S ribosomal protein L32	-3.85757	-1.94769	4.71e-29	5.31e-28
PA4743	rbfA	ribosome-binding factor A	-3.86162	-1.94921	5.41e-31	6.58e-30
PA2398	fpvA	ferripyoverdine receptor	-3.8717	-1.95297	1.57e-62	5.13e-61
PA4475		hypothetical protein	-3.88101	-1.95643	1.4e-43	2.67e-42
PA2067		hydrolase	-3.88536	-1.95805	1.42e-67	5.29e-66
PA4864	ureD	urease accessory protein	-3.89201	-1.96052	7.94e-12	3.54e-11
PA4247	rplR	50S ribosomal protein L18	-3.90222	-1.9643	1.61e-62	5.25e-61
PA2740	pheS	phenylalanine--tRNA ligase subunit alpha	-3.90936	-1.96693	9.83e-50	2.17e-48
PA4263	rplC	50S ribosomal protein L3	-3.91097	-1.96752	1.41e-77	6.4e-76
PA1301		transmembrane sensor	-3.9127	-1.96817	5.38e-20	4e-19
PA3821	secD	preprotein translocase subunit SecD	-3.91695	-1.96973	1.81e-57	5.04e-56
PA4649		hypothetical protein	-3.94788	-1.98108	1.29e-05	3.21e-05
PA4252	rplX	50S ribosomal protein L24	-3.9644	-1.9871	2.58e-72	1.09e-70
PA4253	rplN	50S ribosomal protein L14	-3.97394	-1.99057	4.91e-67	1.8e-65
PA4481	mreB	rod shape-determining protein MreB	-3.99468	-1.99808	2.35e-29	2.7e-28
PA4254	rpsQ	30S ribosomal protein S17	-4.00303	-2.00109	4.84e-50	1.08e-48
PA4432	rpsI	30S ribosomal protein S9	-4.00452	-2.00163	1.48e-27	1.58e-26
PA4212	phzC1	phenazine biosynthesis protein PhzC	-4.00672	-2.00242	3.44e-66	1.25e-64
PA4467		hypothetical protein	-4.01685	-2.00607	1.23e-34	1.68e-33
PA3743	trmD	tRNA (guanine-N (1)-)-methyltransferase	-4.02065	-2.00743	4.94e-50	1.1e-48
PA3875	narG	respiratory nitrate reductase subunit alpha	-4.0498	-2.01785	5.34e-43	9.95e-42
PA4474		hypothetical protein	-4.06982	-2.02496	4.82e-64	1.66e-62
PA4567	rpmA	50S ribosomal protein L27	-4.07575	-2.02706	1.64e-57	4.61e-56
PA2943		phospho-2-dehydro-3-deoxyheptonate aldolase	-4.0918	-2.03273	1.07e-46	2.18e-45
PA2202		amino acid permease	-4.09392	-2.03348	1.19e-16	7.35e-16
PA1875		hypothetical protein	-4.10852	-2.03862	1.39e-07	4.32e-07
PA5505		TonB-dependent receptor	-4.12923	-2.04587	4.14e-58	1.2e-56
PA4651		pili assembly chaperone	-4.12938	-2.04593	1.15e-17	7.56e-17
PA1907		hypothetical protein	-4.15907	-2.05626	5.61e-60	1.73e-58
PA4741	rpsO	30S ribosomal protein S15	-4.15965	-2.05646	7.61e-51	1.74e-49
PA4207	mexI	resistance-nodulation-cell division (RND) efflux transporter	-4.16728	-2.05911	7.48e-57	2.07e-55
PA4248	rplF	50S ribosomal protein L6	-4.2274	-2.07977	2.51e-83	1.31e-81
PA0577	dnaG	DNA primase	-4.23298	-2.08168	1.16e-54	3.01e-53
PA5506		hypothetical protein	-4.29017	-2.10103	4.1e-27	4.25e-26
PA1790		hypothetical protein	-4.29497	-2.10265	2.83e-13	1.4e-12
PA4752	ftsJ	cell division protein FtsJ	-4.30668	-2.10658	1.67e-63	5.66e-62
PA4305	rcpC	hypothetical protein	-4.33476	-2.11595	4.68e-08	1.52e-07
PA4442	cysN	bifunctional sulfate adenylyltransferase subunit 1/adenylylsulfate kinase	-4.33616	-2.11642	3.68e-55	9.73e-54
PA0999	pqsD	3-oxoacyl-ACP synthase	-4.34443	-2.11917	1.95e-95	1.29e-93
PA4479	mreD	rod shape-determining protein MreD	-4.3718	-2.12823	3.57e-14	1.89e-13
PA3655	tsf	elongation factor Ts	-4.41612	-2.14278	1.75e-53	4.43e-52
PA1902	phzD2	phenazine biosynthesis protein PhzD	-4.44141	-2.15102	2.61e-76	1.16e-74
PA4470	fumC1	fumarate hydratase	-4.44148	-2.15104	4.59e-27	4.73e-26
PA0541		hypothetical protein	-4.456	-2.15575	6.24e-39	9.86e-38
PA3724	lasB	elastase LasB	-4.45665	-2.15596	7.16e-41	1.23e-39
PA2570	lecA	PA-I galactophilic lectin	-4.50885	-2.17276	1.55e-08	5.27e-08
PA4220		hypothetical protein	-4.53687	-2.1817	2.17e-07	6.66e-07
PA1482	ccmH	cytochrome c-type biogenesis protein CcmH	-4.54765	-2.18512	3.35e-58	9.81e-57
PA4255	rpmC	50S ribosomal protein L29	-4.55645	-2.18791	1.93e-84	1.06e-82
PA4358		ferrous iron transporter B	-4.56635	-2.19104	2.02e-73	8.66e-72
PA4213	phzD1	phenazine biosynthesis protein PhzD	-4.56741	-2.19138	1.84e-68	6.95e-67
PA4261	rplW	50S ribosomal protein L23	-4.57427	-2.19354	1.29e-49	2.83e-48
PA4944	hfq	RNA-binding protein Hfq	-4.58623	-2.19731	1.2e-109	1.33e-107
PA4542	clpB	chaperone protein ClpB	-4.59451	-2.19991	1.7e-51	3.91e-50
PA2851	efp	elongation factor P	-4.60504	-2.20321	2.85e-42	5.11e-41
PA1804	hupB	DNA-binding protein HU	-4.62446	-2.20928	1.61e-109	1.71e-107
PA4272.1		PA4272.1	-4.64955	-2.21709	2.82e-70	1.15e-68
PA1804.1		tRNA-Asp	-4.67942	-2.22633	1.35e-29	1.56e-28
PA1877		secretion protein	-4.68297	-2.22742	6.15e-23	5.39e-22
PA2068		major facilitator superfamily transporter	-4.69865	-2.23225	2.62e-82	1.29e-80
PA1914		hypothetical protein	-4.71268	-2.23655	2.18e-25	2.12e-24
PA4865	ureA	urease subunit gamma	-4.71976	-2.23871	9.23e-16	5.4e-15
PA1901	phzC2	phenazine biosynthesis protein PhzC	-4.73896	-2.24457	2.46e-85	1.38e-83
PA4568	rplU	50S ribosomal protein L21	-4.74697	-2.24701	1.75e-56	4.82e-55
PA2113	opdO	pyroglutatmate porin OpdO	-4.74906	-2.24764	5.95e-52	1.39e-50
PA4256	rplP	50S ribosomal protein L16	-4.75824	-2.25043	4.62e-81	2.15e-79
PA4260	rplB	50S ribosomal protein L2	-4.77192	-2.25457	2.21e-110	2.54e-108
PA1481	ccmG	cytochrome c-type biogenesis protein CcmG	-4.81338	-2.26705	1.67e-52	4.04e-51
PA3912		hypothetical protein	-4.81733	-2.26823	6.13e-39	9.72e-38
PA5384		lipolytic protein	-4.82312	-2.26997	7.85e-08	2.5e-07
PA4131		iron-sulfur protein	-4.82537	-2.27064	6.57e-58	1.89e-56
PA3162	rpsA	30S ribosomal protein S1	-4.86802	-2.28333	6.22e-118	8.74e-116
PA1803	lon	Lon protease	-4.90117	-2.29313	1.83e-86	1.05e-84
PA4744	infB	translation initiation factor IF-2	-4.90437	-2.29407	5.88e-100	4.61e-98
PA1874		hypothetical protein	-4.95422	-2.30866	1.18e-11	5.21e-11
PA0778	icp	inhibitor of cysteine peptidase	-4.97633	-2.31508	6.6e-39	1.04e-37
PA0997	pqsB	hypothetical protein	-4.98517	-2.31764	4.49e-66	1.62e-64
PA3446		NAD (P)H-dependent FMN reductase	-4.98742	-2.31829	3.8e-27	3.96e-26
PA3006	psrA	transcriptional regulator PsrA	-5.00572	-2.32358	4.79e-65	1.67e-63
PA4271	rplL	50S ribosomal protein L7/L12	-5.05447	-2.33756	1.24e-109	1.34e-107
PA0714		hypothetical protein	-5.07564	-2.34359	3.4e-56	9.24e-55
PA2117		hypothetical protein	-5.09557	-2.34924	7.22e-54	1.85e-52
PA4273	rplA	50S ribosomal protein L1	-5.15466	-2.36588	3.32e-93	2.15e-91
PA1555.1	ccoQ2	cytochrome C oxidase cbb3-type subunit CcoQ	-5.17126	-2.37051	3.29e-82	1.59e-80
PA1247	aprE	alkaline protease secretion protein AprE	-5.21002	-2.38129	1.06e-99	8.08e-98
PA2384		hypothetical protein	-5.23397	-2.3879	5.41e-44	1.05e-42
PA4262	rplD	50S ribosomal protein L4	-5.24904	-2.39205	4.59e-107	4.53e-105
PA4758.1		PA4758.1	-5.27485	-2.39913	1.89e-29	2.18e-28
PA1478		heme exporter protein CcmD	-5.27713	-2.39975	5.31e-19	3.73e-18
PA3190		sugar ABC transporter substrate-binding protein	-5.28092	-2.40079	2.81e-30	3.32e-29
PA5508		glutamine synthetase	-5.28633	-2.40227	2.05e-58	6.11e-57
PA0998	pqsC	hypothetical protein	-5.30701	-2.4079	2.46e-91	1.52e-89
PA5507		hypothetical protein	-5.3557	-2.42108	2.98e-40	5.02e-39
PA3443		ABC transporter permease	-5.36484	-2.42353	1.98e-21	1.6e-20
PA1555	ccoP2	cytochrome C oxidase cbb3-type subunit CcoP	-5.3858	-2.42916	2.63e-123	4.36e-121
PA4469		hypothetical protein	-5.42773	-2.44035	9.91e-34	1.32e-32
PA2410		hypothetical protein	-5.42989	-2.44092	4.54e-83	2.32e-81
PA2381		hypothetical protein	-5.43952	-2.44348	2.16e-109	2.25e-107
PA1480	ccmF	cytochrome c-type biogenesis protein CcmF	-5.47263	-2.45223	3.22e-89	1.97e-87
PA4257	rpsC	30S ribosomal protein S3	-5.47395	-2.45258	5.61e-110	6.31e-108
PA3876	narK2	nitrite extrusion protein 2	-5.52138	-2.46503	8.9e-58	2.54e-56
PA3913		protease	-5.53176	-2.46774	1.67e-57	4.68e-56
PA1250	aprI	alkaline proteinase inhibitor AprI	-5.5375	-2.46924	8.72e-116	1.14e-113
PA1556	ccoO2	cbb3-type cytochrome C oxidase subunit II	-5.54232	-2.47049	2.13e-102	1.84e-100
PA4259	rpsS	30S ribosomal protein S19	-5.57679	-2.47943	3.05e-126	5.92e-124
PA2412		hypothetical protein	-5.57962	-2.48017	1.16e-55	3.09e-54
PA1248	aprF	alkaline protease secretion protein AprF	-5.60212	-2.48597	2.11e-129	4.56e-127
PA1557	ccoN2	cbb3-type cytochrome C oxidase subunit I	-5.64149	-2.49608	1.67e-112	2e-110
PA4648		hypothetical protein	-5.67183	-2.50382	2.54e-09	9.26e-09
PA3442		aliphatic sulfonates ABC transporter ATP-binding subunit	-5.6879	-2.5079	1.14e-44	2.25e-43
PA2327		ABC transporter permease	-5.69201	-2.50894	5.57e-84	2.98e-82
PA4274	rplK	50S ribosomal protein L11	-5.69588	-2.50992	4.06e-111	4.76e-109
PA2409		ABC transporter permease	-5.72417	-2.51707	3.4e-69	1.33e-67
PA0433		hypothetical protein	-5.73576	-2.51998	2.06e-38	3.16e-37
PA2396	pvdF	pyoverdine synthetase F	-5.73605	-2.52006	1.09e-78	5.02e-77
PA0281	cysW	sulfate transporter CysW	-5.79107	-2.53383	1.63e-72	6.96e-71
PA3937		taurine ABC transporter ATP-binding protein	-5.83397	-2.54448	1.79e-24	1.67e-23
PA3444		alkanesulfonate monooxygenase	-5.8533	-2.54925	7.14e-43	1.31e-41
PA2403		hypothetical protein	-5.89122	-2.55857	5.44e-77	2.45e-75
PA4272	rplJ	50S ribosomal protein L10	-5.90687	-2.56239	1.34e-127	2.68e-125
PA4932	rplI	50S ribosomal protein L9	-5.95363	-2.57377	7.85e-83	3.98e-81
PA4205	mexG	hypothetical protein	-5.96391	-2.57626	5.9e-97	4e-95
PA3931		hypothetical protein	-5.98421	-2.58116	6.88e-53	1.7e-51
PA1869		acyl carrier protein	-5.99681	-2.5842	1.88e-92	1.2e-90
PA2411		thioesterase	-6.00457	-2.58606	1.1e-98	8.24e-97
PA5316	rpmB	50S ribosomal protein L28	-6.06677	-2.60093	3.37e-49	7.28e-48
PA0049		hypothetical protein	-6.09084	-2.60664	6.1e-76	2.7e-74
PA4746		hypothetical protein	-6.13078	-2.61607	5.06e-34	6.8e-33
PA4206	mexH	resistance-nodulation-cell division (RND) efflux membrane fusion protein	-6.14486	-2.61938	5.89e-100	4.61e-98
PA4192		ABC transporter ATP-binding protein	-6.17299	-2.62597	1.22e-22	1.05e-21
PA2413	pvdH	diaminobutyrate--2-oxoglutarate aminotransferase	-6.18316	-2.62834	1.07e-100	8.83e-99
PA2385	pvdQ	acyl-homoserine lactone acylase PvdQ	-6.18593	-2.62899	1.54e-88	9.13e-87
PA2405		hypothetical protein	-6.18779	-2.62942	8.97e-83	4.46e-81
PA2042		serine/threonine transporter SstT	-6.22947	-2.63911	1.14e-56	3.13e-55
PA1871	lasA	protease LasA	-6.30167	-2.65573	1.19e-146	3.52e-144
PA4228	pchD	2,3-dihydroxybenzoate-AMP ligase	-6.3526	-2.66735	8.88e-11	3.67e-10
PA2069		carbamoyl transferase	-6.38407	-2.67448	1.89e-108	1.93e-106
PA4468	sodM	superoxide dismutase	-6.41412	-2.68125	3.75e-58	1.09e-56
PA2444	glyA2	serine hydroxymethyltransferase	-6.41416	-2.68126	2.57e-52	6.08e-51
PA2408		ABC transporter ATP-binding protein	-6.43142	-2.68514	4.39e-62	1.42e-60
PA3877	narK1	nitrite extrusion protein 1	-6.43583	-2.68613	7.72e-42	1.36e-40
PA4867	ureB	urease subunit beta	-6.47606	-2.69512	1.27e-18	8.74e-18
PA2062		pyridoxal-phosphate dependent protein	-6.48127	-2.69628	8.57e-83	4.3e-81
PA1123		hypothetical protein	-6.48461	-2.69702	3.62e-84	1.98e-82
PA4258	rplV	50S ribosomal protein L22	-6.49831	-2.70006	4.53e-98	3.27e-96
PA2406		hypothetical protein	-6.50712	-2.70202	3.91e-94	2.56e-92
PA0576	rpoD	RNA polymerase sigma factor RpoD	-6.52681	-2.70638	3.51e-117	4.82e-115
PA5025	metY	O-acetylhomoserine aminocarboxypropyltransferase	-6.53057	-2.70721	1.76e-101	1.48e-99
PA2392	pvdP	pyoverdine biosynthesis protein PvdP	-6.55834	-2.71333	4.42e-89	2.67e-87
PA2407		adhesion protein	-6.69593	-2.74328	1.66e-95	1.11e-93
PA2427		hypothetical protein	-6.70805	-2.74589	5.18e-47	1.07e-45
PA2386	pvdA	L-ornithine N5-oxygenase	-6.71939	-2.74833	4.85e-71	2.01e-69
PA3784		hypothetical protein	-6.79518	-2.76451	1.49e-102	1.31e-100
PA3407	hasAp	heme acquisition protein HasA	-6.80679	-2.76698	1.3e-100	1.06e-98
PA4306	flp	type IVb pilin Flp	-7.10282	-2.82839	2.07e-08	6.98e-08
PA3914	moeA1	molybdenum cofactor biosynthesis protein A	-7.19012	-2.84602	1.09e-77	4.97e-76
PA2399	pvdD	pyoverdine synthetase D	-7.19173	-2.84634	2.12e-63	7.08e-62
PA2112		hypothetical protein	-7.20433	-2.84887	8.89e-47	1.83e-45
PA4229	pchC	pyochelin biosynthetic protein PchC	-7.23366	-2.85473	2.87e-07	8.71e-07
PA4759	dapB	4-hydroxy-tetrahydrodipicolinate reductase	-7.25504	-2.85898	5.92e-120	9.25e-118
PA2404		hypothetical protein	-7.33193	-2.87419	1.64e-120	2.64e-118
PA1805	ppiD	peptidyl-prolyl cis-trans isomerase D	-7.37324	-2.8823	7.75e-103	6.92e-101
PA2090		hypothetical protein	-7.39108	-2.88578	2.08e-41	3.63e-40
PA4933		hypothetical protein	-7.41366	-2.89019	1.67e-119	2.54e-117
PA1246	aprD	alkaline protease secretion ATP-binding protein AprD	-7.41608	-2.89066	8.4e-164	3.94e-161
PA2111		hypothetical protein	-7.52501	-2.91169	2.54e-61	7.95e-60
PA4061		thioredoxin	-7.61184	-2.92825	2.29e-97	1.57e-95
PA2091		hypothetical protein	-7.69585	-2.94408	1.62e-29	1.87e-28
PA4935	rpsF	30S ribosomal protein S6	-7.74739	-2.95371	5.27e-106	5.11e-104
PA2400	pvdJ	pyoverdine biosynthesis protein PvdJ	-7.76717	-2.95739	1.85e-63	6.23e-62
PA0280	cysA	sulfate.thiosulfate ABC transporter ATP-binding protein CysA	-7.81955	-2.96709	3.41e-74	1.48e-72
PA4175	piv	endopeptidase IV	-7.82955	-2.96893	1.62e-69	6.47e-68
PA0282	cysT	sulfate transporter CysT	-8.14631	-3.02615	1.22e-71	5.09e-70
PA2425	pvdG	pyoverdine biosynthesis protein PvdG	-8.40889	-3.07192	3.16e-81	1.49e-79
PA0283	sbp	sulfate-binding protein	-8.52202	-3.09119	4.08e-84	2.21e-82
PA3397	fpr	ferredoxin-NADP reductase	-8.52608	-3.09188	9.51e-64	3.24e-62
PA2402		peptide synthase	-8.57388	-3.09995	1.52e-88	9.12e-87
PA2116		hypothetical protein	-8.60636	-3.1054	3.19e-124	5.6e-122
PA4385	groEL	molecular chaperone GroEL	-8.64952	-3.11262	3.07e-134	7.5e-132
PA4761	dnaK	molecular chaperone DnaK	-8.72242	-3.12473	3.15e-152	1.11e-149
PA3584	glpD	glycerol-3-phosphate dehydrogenase	-8.8115	-3.13939	4.45e-56	1.2e-54
PA4386	groES	co-chaperonin GroES	-8.92461	-3.15779	1.34e-125	2.51e-123
PA4760	dnaJ	molecular chaperone DnaJ	-8.97272	-3.16555	3.06e-105	2.87e-103
PA2203		amino acid permease	-8.99466	-3.16907	3.38e-19	2.39e-18
PA5383		hypothetical protein	-9.01741	-3.17271	1.72e-53	4.37e-52
PA4934	rpsR	30S ribosomal protein S18	-9.032	-3.17505	7.54e-98	5.3e-96
PA3445		hypothetical protein	-9.05818	-3.17922	1.51e-60	4.68e-59
PA0713		hypothetical protein	-9.07036	-3.18116	3.09e-154	1.16e-151
PA1906		hypothetical protein	-9.4856	-3.24574	2.66e-131	5.99e-129
PA4222		ABC transporter ATP-binding protein	-9.59932	-3.26293	1.33e-05	3.3e-05
PA1245		hypothetical protein	-9.61492	-3.26528	7.95e-184	4.47e-181
PA3785		hypothetical protein	-9.61592	-3.26542	3.66e-116	4.9e-114
PA3952		hypothetical protein	-9.99591	-3.32134	2.12e-86	1.2e-84
PA4231	pchA	salicylate biosynthesis isochorismate synthase	-10.0599	-3.33055	5.55e-07	1.62e-06
PA4230	pchB	isochorismate-pyruvate lyase	-10.5173	-3.39469	1.38e-08	4.71e-08
PA2393		dipeptidase	-10.8923	-3.44523	6.01e-100	4.63e-98
PA2445	gcvP2	glycine dehydrogenase	-11.0135	-3.4612	4.47e-81	2.1e-79
PA4387		phage exclusion suppressor FxsA	-11.0516	-3.46618	9.01e-84	4.73e-82
PA5054	hslU	ATP-dependent protease ATP-binding subunit HslU	-11.2522	-3.49213	1.47e-194	1.37e-191
PA4762	grpE	heat shock protein GrpE	-11.3204	-3.50086	3.68e-165	1.88e-162
PA3790	oprC	copper transport outer membrane porin OprC	-11.3641	-3.50641	8.74e-98	6.07e-96
PA3915	moaB1	molybdopterin biosynthesis protein B	-11.6736	-3.54518	4.54e-92	2.87e-90
PA5053	hslV	ATP-dependent protease peptidase subunit	-11.899	-3.57277	1.9e-147	6.28e-145
PA2328		hypothetical protein	-12.0385	-3.58959	5.43e-156	2.18e-153
PA3791		hypothetical protein	-12.0869	-3.59537	1.98e-21	1.6e-20
PA2446	gcvH2	glycine cleavage system protein H	-12.243	-3.61388	5.46e-106	5.2e-104
PA2394	pvdN	pyoverdine biosynthesis protein PvdN	-12.4338	-3.6362	1.95e-136	4.98e-134
PA4223		ABC transporter ATP-binding protein	-12.7518	-3.67263	3.91e-06	1.04e-05
PA2331		hypothetical protein	-12.8486	-3.68354	1.13e-113	1.38e-111
PA1249	aprA	alkaline metalloproteinase	-13.0772	-3.70898	6.57e-275	1.85e-271
PA3126	ibpA	heat-shock protein IbpA	-13.1209	-3.7138	5.53e-133	1.3e-130
PA4226	pchE	dihydroaeruginoic acid synthetase	-13.4403	-3.74849	7.7e-16	4.53e-15
PA0779		ATP-dependent protease	-13.9443	-3.8016	6.63e-190	5.33e-187
PA4224	pchG	pyochelin biosynthetic protein PchG	-14.0283	-3.81027	2.84e-06	7.66e-06
PA2424	pvdL	peptide synthase	-14.832	-3.89064	4.11e-147	1.29e-144
PA0212	mdcE	malonate decarboxylase subunit gamma	-14.9628	-3.9033	4.51e-129	9.39e-127
PA4225	pchF	pyochelin synthetase	-15.049	-3.91159	1.82e-11	7.95e-11
PA2330		hypothetical protein	-15.4512	-3.94965	1.63e-146	4.58e-144
PA2395	pvdO	pyoverdine biosynthesis protein PvdO	-15.6063	-3.96406	3.28e-209	3.68e-206
PA1899	phzA2	phenazine biosynthesis protein PhzA	-16.1914	-4.01716	3.95e-108	3.96e-106
PA2329		ABC transporter ATP-binding protein	-16.2807	-4.02509	5.23e-184	3.27e-181
PA3450		antioxidant protein	-16.3091	-4.0276	1.06e-118	1.52e-116
PA0210	mdcC	malonate decarboxylase acyl carrier protein	-17.1911	-4.10359	7.68e-44	1.48e-42
PA0209		2- (5''-triphosphoribosyl)-3'-dephosphocoenzyme-A synthase	-17.7296	-4.14808	9.02e-124	1.54e-121
PA0211	mdcD	malonate decarboxylase subunit beta	-20.2028	-4.33648	3.09e-82	1.51e-80
PA3441		molybdopterin-binding protein	-21.0349	-4.39471	6.29e-157	2.72e-154
PA0208	mdcA	malonate decarboxylase subunit alpha	-21.0953	-4.39885	1.92e-251	3.6e-248
PA2204		ABC transporter	-24.6491	-4.62347	4.14e-119	6.13e-117
PA1900	phzB2	phenazine biosynthesis protein PhzB	-36.3942	-5.18564	0	0
PA0590	apaH	bis (5'-nucleosyl)-tetraphosphatase	-235.99	-7.88258	3.5e-137	9.38e-135

## Sheet: FC ≥ 3
Table S1(b). DEGs with fold change (FC) ≥ 3. Positive and negative FC values indicate DEGs upregulated and downregulated in the ΔapaH mutant compared to PAO1, respectively.
PA number	Gene	Function	Fold change	log2FoldChange	pvalue	padj
PA3496		hypothetical protein	26.3379	4.71907	3.25e-187	2.29e-184
PA0492		hypothetical protein	26.2118	4.71214	1.1e-124	2e-122
PA1190		hypothetical protein	12.1308	3.6006	1.41e-233	1.98e-230
PA5030		major facilitator superfamily transporter	11.0445	3.46526	4.8e-102	4.09e-100
PA3531	bfrB	bacterioferritin	10.3092	3.36587	1.37e-87	8.05e-86
PA4880		bacterioferritin	10.2965	3.36408	6.8e-66	2.42e-64
PA0493		acetyl-CoA carboxylase biotin carboxyl carrier protein subunit	10.0379	3.32739	1.01e-22	8.75e-22
PA0494		acetyl-CoA carboxylase biotin carboxylase subunit	7.22153	2.8523	1.01e-50	2.3e-49
PA3258		hypothetical protein	6.90341	2.78731	1.15e-104	1.06e-102
PA0112		hypothetical protein	6.46891	2.69352	5.69e-98	4.05e-96
PA0355	pfpI	protease PfpI	6.08682	2.60569	3.03e-36	4.4e-35
PA1333		hypothetical protein	5.97863	2.57982	3.2e-115	4.01e-113
PA0111		hypothetical protein	5.75966	2.52598	3.44e-85	1.92e-83
PA4118		hypothetical protein	5.71234	2.51408	5.53e-82	2.66e-80
PA1592		hypothetical protein	5.47944	2.45403	3.39e-98	2.48e-96
PA1210		quercetin 2,3-dioxygenase	5.288	2.40272	1.43e-58	4.27e-57
PA4630		hypothetical protein	5.13453	2.36023	1.16e-50	2.63e-49
PA1172	napC	cytochrome C protein NapC	5.10192	2.35104	2.76e-49	6e-48
PA3414		hypothetical protein	5.08976	2.3476	1.55e-98	1.14e-96
PA2487		hypothetical protein	4.93358	2.30263	6.55e-50	1.46e-48
PA1847		Fe/S biogenesis protein NfuA	4.91473	2.29711	1.64e-100	1.32e-98
PA1173	napB	cytochrome C protein NapB	4.84829	2.27747	1.11e-57	3.16e-56
PA3428		hypothetical protein	4.83915	2.27475	4.18e-07	1.24e-06
PA5282		major facilitator superfamily transporter	4.83384	2.27317	5.98e-27	6.16e-26
PA4809	fdhE	formate dehydrogenase subunit epsilon	4.81513	2.26758	1.06e-34	1.46e-33
PA3196		hypothetical protein	4.72168	2.2393	3.2e-39	5.17e-38
PA4119	aph	aminoglycoside 3-N-acetyltransferase	4.7202	2.23885	4.32e-45	8.61e-44
PA2805		hypothetical protein	4.7144	2.23707	9.34e-116	1.19e-113
PA3370		hypothetical protein	4.58341	2.19642	7.36e-17	4.6e-16
PA5212		hypothetical protein	4.56168	2.18957	6.36e-39	1e-37
PA2508	catC	muconolactone delta-isomerase	4.48894	2.16638	1.51e-09	5.63e-09
PA1601		aldehyde dehydrogenase	4.42807	2.14668	2.09e-52	4.97e-51
PA0080		hypothetical protein	4.39533	2.13597	1.4e-34	1.91e-33
PA3532		hypothetical protein	4.37202	2.1283	1.21e-33	1.6e-32
PA4810	fdnI	nitrate-inducible formate dehydrogenase subunit gamma	4.35986	2.12428	8.58e-26	8.49e-25
PA0110		hypothetical protein	4.35587	2.12296	2.77e-72	1.16e-70
PA2563		sulfate transporter	4.34939	2.12081	3.03e-83	1.57e-81
PA4377		hypothetical protein	4.32275	2.11195	2.58e-42	4.64e-41
PA1602		oxidoreductase	4.31084	2.10797	9.55e-29	1.06e-27
PA2560		hypothetical protein	4.30545	2.10616	7.06e-43	1.3e-41
PA0107		cytochrome C oxidase assembly protein	4.30254	2.10519	4.23e-63	1.41e-61
PA1600		cytochrome C	4.25066	2.08769	1.49e-24	1.39e-23
PA3193	glk	glucokinase	4.23573	2.08261	6.68e-69	2.59e-67
PA1412		hypothetical protein	4.22466	2.07883	2.65e-19	1.89e-18
PA0868		peptidyl-tRNA hydrolase	4.15536	2.05497	3.47e-36	5.03e-35
PA3371		hypothetical protein	4.11331	2.0403	2.79e-18	1.9e-17
PA5294		multidrug efflux protein NorA	4.11113	2.03953	1.83e-39	2.99e-38
PA3369		hypothetical protein	4.0862	2.03076	7.16e-18	4.76e-17
PA5482		hypothetical protein	4.07319	2.02616	3.63e-18	2.45e-17
PA4811	fdnH	nitrate-inducible formate dehydrogenase subunit beta	4.03894	2.01398	1.15e-24	1.08e-23
PA2486		hypothetical protein	4.02191	2.00788	4.47e-55	1.17e-53
PA0113		protoheme IX farnesyltransferase	4.01808	2.0065	7.78e-56	2.09e-54
PA5328		mono-heme cytochrome C	4.01107	2.00399	4.03e-05	9.42e-05
PA3919		hypothetical protein	3.98232	1.99361	3.16e-103	2.87e-101
PA3182	pgl	6-phosphogluconolactonase	3.9771	1.99172	5.67e-52	1.33e-50
PA4081	cupB6	fimbrial subunit CupB6	3.96072	1.98576	4.29e-33	5.59e-32
PA3749		major facilitator superfamily transporter	3.95089	1.98218	1.83e-35	2.56e-34
PA2550		acyl-CoA dehydrogenase	3.92136	1.97135	3.21e-44	6.27e-43
PA0257		hypothetical protein	3.9057	1.96558	3.02e-39	4.89e-38
PA0073		ABC transporter ATP-binding protein	3.88981	1.9597	7.8e-23	6.8e-22
PA4782		hypothetical protein	3.88112	1.95647	2.65e-09	9.67e-09
PA3662		hypothetical protein	3.85284	1.94592	2.1e-32	2.7e-31
PA0918		cytochrome b561	3.81659	1.93228	3.54e-31	4.34e-30
PA3240		quercetin 2,3-dioxygenase	3.80829	1.92914	6.67e-62	2.13e-60
PA1952		hypothetical protein	3.74853	1.90632	4.32e-13	2.11e-12
PA0082		hypothetical protein	3.73801	1.90227	1.61e-54	4.16e-53
PA2914		ABC transporter permease	3.72461	1.89709	1.62e-59	4.91e-58
PA2845		hypothetical protein	3.71623	1.89384	9.93e-05	0.000218889
PA0466		hypothetical protein	3.6853	1.88178	1.82e-18	1.25e-17
PA2323		glyceraldehyde-3-phosphate dehydrogenase	3.67946	1.87949	4.86e-42	8.65e-41
PA4080		response regulator	3.65083	1.86823	9.58e-35	1.32e-33
PA3194	edd	phosphogluconate dehydratase	3.6459	1.86628	1.05e-32	1.37e-31
PA2022		UDP-glucose 6-dehydrogenase	3.62933	1.8597	1.49e-35	2.11e-34
PA3205		hypothetical protein	3.582	1.84077	8.98e-47	1.84e-45
PA2678		ABC transporter permease	3.53065	1.81993	3.68e-29	4.18e-28
PA0786		transporter	3.49458	1.80512	1.15e-08	3.96e-08
PA0869	pbpG	D-alanyl-D-alanine endopeptidase	3.46528	1.79297	2.17e-54	5.59e-53
PA0362	fdx1	4Fe-4S ferredoxin	3.43902	1.782	8.24e-29	9.19e-28
PA1332		hypothetical protein	3.4373	1.78128	9.26e-60	2.82e-58
PA0485		hypothetical protein	3.35807	1.74763	6.02e-42	1.06e-40
PA3663		hypothetical protein	3.35305	1.74548	2.28e-28	2.52e-27
PA1030.1		PA1030.1	3.34874	1.74362	9.64e-07	2.74e-06
PA4027a		hypothetical protein	3.3103	1.72696	5.24e-41	9.06e-40
PA2485		hypothetical protein	3.27712	1.71243	5.39e-36	7.78e-35
PA0096		hypothetical protein	3.26283	1.70612	1.57e-19	1.13e-18
PA0273		major facilitator superfamily transporter	3.25989	1.70482	5.97e-20	4.42e-19
PA1211		hypothetical protein	3.2597	1.70474	2.44e-23	2.19e-22
PA1041		hypothetical protein	3.2348	1.69368	3.87e-38	5.9e-37
PA1541		drug efflux transporter	3.21775	1.68605	3.43e-16	2.05e-15
PA0059	osmC	osmotically inducible protein OsmC	3.21773	1.68604	3.47e-21	2.76e-20
PA3192	gltR	two-component response regulator GltR	3.20633	1.68092	6.87e-30	8.05e-29
PA5087		hypothetical protein	3.18912	1.67316	6.03e-23	5.29e-22
PA2171		hypothetical protein	3.17934	1.66873	1.63e-15	9.36e-15
PA0078		hypothetical protein	3.16216	1.66091	2.73e-32	3.48e-31
PA2321		gluconokinase	3.15419	1.65727	1.69e-05	4.13e-05
PA5417	soxD	sarcosine oxidase subunit delta	3.15088	1.65576	0.000388418	0.000799434
PA3219		hypothetical protein	3.14961	1.65517	1.68e-05	4.1e-05
PA3191		two-component sensor	3.14838	1.65461	1.79e-24	1.67e-23
PA2265		gluconate dehydrogenase	3.14409	1.65264	5.89e-40	9.83e-39
PA4711		hypothetical protein	3.14125	1.65134	3.87e-29	4.39e-28
PA0320		hypothetical protein	3.1376	1.64966	1.99e-14	1.07e-13
PA2099		short-chain dehydrogenase	3.108	1.63599	8.21e-19	5.73e-18
PA0106	coxA	cytochrome C oxidase subunit I	3.10659	1.63533	1.63e-35	2.3e-34
PA4023		transporter	3.09523	1.63005	1.24e-16	7.7e-16
PA5297	poxB	pyruvate dehydrogenase	3.09347	1.62922	9.18e-23	7.98e-22
PA1228		hypothetical protein	3.09124	1.62818	2.33e-11	1.01e-10
PA0099		hypothetical protein	3.09061	1.62789	1.46e-35	2.07e-34
PA0103		sulfate transporter	3.08879	1.62704	8.46e-43	1.54e-41
PA4832		short-chain dehydrogenase	3.08707	1.62624	2.7e-14	1.44e-13
PA0439		dihydropyrimidine dehydrogenase	3.08399	1.6248	5.12e-15	2.85e-14
PA1606		hypothetical protein	3.08062	1.62322	5.19e-14	2.7e-13
PA0075	pppA	serine/threonine phosphatase	3.08045	1.62314	2.05e-18	1.4e-17
PA0497		hypothetical protein	3.04983	1.60873	1.42e-16	8.78e-16
PA0585		hypothetical protein	3.04246	1.60524	1.72e-48	3.66e-47
PA4079		short-chain dehydrogenase	3.02875	1.59872	1.67e-32	2.17e-31
PA0094		hypothetical protein	3.01852	1.59384	6.39e-22	5.32e-21
PA1216		hypothetical protein	3.01787	1.59353	1.77e-25	1.73e-24
PA0071		hypothetical protein	3.00781	1.58871	1.18e-43	2.26e-42
PA0787		hypothetical protein	3.00172	1.58579	2.12e-35	2.97e-34
PA5041	pilP	type 4 fimbrial biogenesis protein PilP	-3.00892	-1.58925	2.89e-55	7.66e-54
PA0519	nirS	nitrite reductase	-3.01111	-1.59029	1.26e-05	3.14e-05
PA0393	proC	pyrroline-5-carboxylate reductase	-3.01603	-1.59265	5.51e-37	8.15e-36
PA3581	glpF	glycerol uptake facilitator protein	-3.01824	-1.59371	2.72e-21	2.18e-20
PA4215	phzF1	trans-2,3-dihydro-3-hydroxyanthranilate isomerase	-3.02186	-1.59543	2.61e-44	5.13e-43
PA5044	pilM	type 4 fimbrial biogenesis protein PilM	-3.02269	-1.59583	1.03e-52	2.51e-51
PA4241	rpsM	30S ribosomal protein S13	-3.02545	-1.59715	2.16e-53	5.44e-52
PA2494	mexF	resistance-nodulation-cell division (RND) multidrug efflux transporter MexF	-3.02758	-1.59817	6.68e-43	1.24e-41
PA2968	fabD	malonyl CoA-ACP transacylase	-3.03202	-1.60028	3.03e-43	5.71e-42
PA2300	chiC	chitinase	-3.03798	-1.60311	2.07e-33	2.71e-32
PA3911		hypothetical protein	-3.04026	-1.6042	4.17e-15	2.33e-14
PA2114		major facilitator superfamily transporter	-3.04504	-1.60646	5.3e-39	8.42e-38
PA0423	pasP	hypothetical protein	-3.0476	-1.60767	1.6e-43	3.03e-42
PA1904	phzF2	trans-2,3-dihydro-3-hydroxyanthranilate isomerase	-3.05379	-1.6106	1.31e-38	2.04e-37
PA4221	fptA	Fe (III)-pyochelin outer membrane receptor	-3.05706	-1.61214	2.04e-05	4.94e-05
PA4133		cbb3-type cytochrome C oxidase subunit I	-3.06155	-1.61426	1.56e-52	3.79e-51
PA4669.1		tRNA-Gln	-3.0778	-1.6219	3.36e-10	1.33e-09
PA1872		hypothetical protein	-3.07875	-1.62235	1.52e-61	4.8e-60
PA2426	pvdS	extracytoplasmic-function sigma-70 factor	-3.0788	-1.62237	2.46e-34	3.33e-33
PA1340		amino acid ABC transporter permease	-3.08099	-1.62339	7.9e-42	1.38e-40
PA1550		hypothetical protein	-3.08152	-1.62364	1.51e-38	2.33e-37
PA0508		acyl-CoA dehydrogenase	-3.08165	-1.6237	4.4e-24	4.04e-23
PA2982		hypothetical protein	-3.08931	-1.62729	2.14e-14	1.15e-13
PA2312		transcriptional regulator	-3.09025	-1.62772	4.47e-09	1.6e-08
PA4280.1		PA4280.1	-3.09349	-1.62923	2.01e-05	4.88e-05
PA4054	ribB	3,4-dihydroxy-2-butanone-4-phosphate synthase	-3.094	-1.62947	1.87e-52	4.49e-51
PA2382	lldA	L-lactate dehydrogenase	-3.10149	-1.63296	2.28e-30	2.7e-29
PA2193	hcnA	hydrogen cyanide synthase subunit HcnA	-3.11719	-1.64024	3.83e-33	5e-32
PA1001	phnA	anthranilate synthase component I	-3.13027	-1.64629	4.87e-53	1.21e-51
PA2976	rne	ribonuclease E	-3.13317	-1.64762	6.1e-62	1.96e-60
PA3094		transcriptional regulator	-3.13467	-1.64831	1.4e-37	2.1e-36
PA4141		hypothetical protein	-3.14198	-1.65168	1.38e-31	1.72e-30
PA4240	rpsK	30S ribosomal protein S11	-3.1466	-1.65379	1.43e-54	3.71e-53
PA4433	rplM	50S ribosomal protein L13	-3.15587	-1.65804	6.47e-27	6.65e-26
PA2370		hypothetical protein	-3.15931	-1.65961	9.14e-25	8.62e-24
PA1011		hypothetical protein	-3.1616	-1.66066	4.58e-51	1.05e-49
PA2891	atuF	geranyl-CoA carboxylase subunit alpha	-3.16622	-1.66276	1.36e-27	1.45e-26
PA3582	glpK	glycerol kinase	-3.16722	-1.66322	3.81e-24	3.53e-23
PA2093		RNA polymerase sigma factor	-3.16802	-1.66358	5.67e-18	3.78e-17
PA4371		hypothetical protein	-3.17378	-1.6662	1.88e-33	2.48e-32
PA0852	cbpD	chitin-binding protein CbpD	-3.17598	-1.6672	3.22e-50	7.26e-49
PA2371		ClpA/B-type protease	-3.18234	-1.67009	8.58e-40	1.41e-38
PA3365		chaperone	-3.18779	-1.67256	6.43e-36	9.22e-35
PA1750		phospho-2-dehydro-3-deoxyheptonate aldolase	-3.20372	-1.67975	2.19e-36	3.2e-35
PA3938		taurine-binding protein	-3.20486	-1.68026	4.01e-18	2.69e-17
PA0213		phosphoribosyl-dephospho-CoA transferase	-3.21386	-1.68431	1.08e-20	8.31e-20
PA4848	accC	acetyl-CoA carboxylase biotin carboxylase subunit	-3.21721	-1.68581	6.75e-41	1.16e-39
PA1596	htpG	chaperone protein HtpG	-3.21827	-1.68629	3.28e-53	8.2e-52
PA3745	rpsP	30S ribosomal protein S16	-3.22039	-1.68724	5.67e-34	7.59e-33
PA3262.1		tRNA-Asp	-3.22395	-1.68883	7.1e-06	1.83e-05
PA2110		hypothetical protein	-3.22503	-1.68931	4.28e-25	4.11e-24
PA3001		glyceraldehyde-3-phosphate dehydrogenase	-3.22683	-1.69012	5.39e-46	1.09e-44
PA4402	argJ	bifunctional ornithine acetyltransferase/N-acetylglutamate synthase	-3.23655	-1.69445	2.8e-46	5.71e-45
PA3988		hypothetical protein	-3.23912	-1.6956	7.91e-40	1.31e-38
PA0795	prpC	methylcitrate synthase	-3.23938	-1.69572	4.54e-32	5.75e-31
PA2305	ambB	protein AmbB	-3.24282	-1.69725	4.38e-65	1.54e-63
PA4847	accB	acetyl-CoA carboxylase biotin carboxyl carrier protein subunit	-3.24384	-1.6977	8.77e-36	1.25e-34
PA2998	nqrB	Na (+)-translocating NADH-quinone reductase subunit B	-3.26947	-1.70905	4.46e-41	7.74e-40
PA2194	hcnB	hydrogen cyanide synthase subunit HcnB	-3.26992	-1.70926	3.29e-47	6.82e-46
PA2033		hypothetical protein	-3.29737	-1.72132	3.73e-19	2.64e-18
PA5026		hypothetical protein	-3.30219	-1.72342	2.3e-26	2.31e-25
PA5570	rpmH	50S ribosomal protein L34	-3.30868	-1.72625	2.31e-58	6.85e-57
PA1354		hypothetical protein	-3.31121	-1.72736	8.62e-22	7.13e-21
PA1830		hypothetical protein	-3.31215	-1.72777	4.83e-46	9.77e-45
PA1300		ECF subfamily sigma-70 factor	-3.3148	-1.72892	3.39e-06	9.07e-06
PA4269	rpoC	DNA-directed RNA polymerase subunit beta'	-3.31775	-1.7302	1.19e-62	3.91e-61
PA5557	atpH	ATP synthase subunit delta	-3.32823	-1.73475	5.24e-66	1.88e-64
PA5559	atpE	ATP synthase subunit C	-3.34285	-1.74108	6.29e-41	1.08e-39
PA2760		hypothetical protein	-3.34988	-1.74411	2.8e-67	1.04e-65
PA5491		cytochrome	-3.35101	-1.7446	2.57e-27	2.71e-26
PA4232	ssb	single-stranded DNA-binding protein	-3.37417	-1.75453	7.23e-18	4.8e-17
PA4855	purD	phosphoribosylamine--glycine ligase	-3.37946	-1.75679	7.27e-36	1.04e-34
PA4854	purH	bifunctional phosphoribosylaminoimidazolecarboxamide formyltransferase/IMP cyclohydrolase	-3.39617	-1.76391	9.45e-46	1.9e-44
PA1483	cycH	cytochrome c-type biogenesis protein CycH	-3.39772	-1.76457	1.67e-40	2.83e-39
PA3676		resistance-nodulation-cell division (RND) efflux transporter	-3.41593	-1.77228	2.55e-48	5.4e-47
PA2534		transcriptional regulator	-3.41668	-1.7726	9.09e-39	1.42e-37
PA4372		hypothetical protein	-3.42314	-1.77532	1.05e-43	2.01e-42
PA2397	pvdE	pyoverdine biosynthesis protein PvdE	-3.42534	-1.77625	1.02e-36	1.5e-35
PA1251		chemotaxis transducer	-3.42542	-1.77628	5.96e-49	1.28e-47
PA1000	pqsE	thioesterase PqsE	-3.42746	-1.77714	2.05e-68	7.67e-67
PA2952	etfB	electron transfer flavoprotein subunit beta	-3.44855	-1.78599	3.56e-53	8.87e-52
PA4304	rcpA	type II/III secretion system protein	-3.45024	-1.78669	1.32e-05	3.27e-05
PA4745	nusA	transcription elongation factor NusA	-3.4508	-1.78693	3.07e-56	8.38e-55
PA4132		hypothetical protein	-3.46131	-1.79132	3.22e-46	6.54e-45
PA0905.1		tRNA-Ser	-3.46737	-1.79384	1.43e-27	1.53e-26
PA4357		hypothetical protein	-3.47587	-1.79737	1.55e-32	2.01e-31
PA5558	atpF	ATP synthase subunit B	-3.4896	-1.80306	2.81e-69	1.11e-67
PA2950		reductase	-3.51577	-1.81384	1.07e-31	1.35e-30
PA3308		RNA polymerase-associated protein RapA	-3.52317	-1.81687	8.44e-40	1.4e-38
PA3922		hypothetical protein	-3.5338	-1.82122	2.17e-28	2.41e-27
PA4686		hypothetical protein	-3.53958	-1.82358	7.96e-60	2.43e-58
PA4249	rpsH	30S ribosomal protein S8	-3.54841	-1.82717	8.77e-35	1.21e-33
PA4250	rpsN	30S ribosomal protein S14	-3.55287	-1.82899	1.31e-69	5.25e-68
PA5129	grx	glutaredoxin	-3.57538	-1.8381	4.83e-13	2.35e-12
PA1551		ferredoxin	-3.57657	-1.83858	2.49e-53	6.25e-52
PA4866		hypothetical protein	-3.58974	-1.84388	1.31e-15	7.59e-15
PA2034		hypothetical protein	-3.59469	-1.84587	1.41e-27	1.51e-26
PA4219		hypothetical protein	-3.60537	-1.85015	2.06e-06	5.66e-06
PA2939		aminopeptidase	-3.60769	-1.85107	4.25e-24	3.91e-23
PA2888	atuC	geranyl-CoA carboxylase subunit beta	-3.61416	-1.85366	4.05e-21	3.2e-20
PA4690.1		PA4690.1	-3.62119	-1.85646	2.05e-06	5.63e-06
PA5569	rnpA	ribonuclease P	-3.62232	-1.85691	1.33e-61	4.24e-60
PA4264	rpsJ	30S ribosomal protein S10	-3.63121	-1.86045	3.88e-43	7.28e-42
PA4606		hypothetical protein	-3.63981	-1.86386	5.86e-84	3.11e-82
PA4563	rpsT	30S ribosomal protein S20	-3.6462	-1.86639	1.56e-22	1.34e-21
PA3744	rimM	ribosome maturation factor RimM	-3.65323	-1.86917	1.26e-57	3.57e-56
PA4251	rplE	50S ribosomal protein L5	-3.65704	-1.87068	1.28e-91	8.02e-90
PA0996	pqsA	anthranilate--CoA ligase	-3.66078	-1.87215	3.95e-30	4.65e-29
PA2369		hypothetical protein	-3.66851	-1.87519	6.9e-48	1.44e-46
PA1337	ansB	glutaminase-asparaginase	-3.67201	-1.87657	7.31e-87	4.24e-85
PA0394		hypothetical protein	-3.67465	-1.87761	4.81e-55	1.26e-53
PA1903	phzE2	phenazine biosynthesis protein PhzE	-3.69695	-1.88633	1.21e-68	4.62e-67
PA4246	rpsE	30S ribosomal protein S5	-3.70234	-1.88844	1.28e-74	5.62e-73
PA5555	atpG	ATP synthase subunit gamma	-3.7043	-1.8892	1.12e-81	5.34e-80
PA5043	pilN	type 4 fimbrial biogenesis protein PilN	-3.71897	-1.8949	8.81e-70	3.57e-68
PA4370	icmP	insulin-cleaving metalloproteinase outer membrane protein	-3.71949	-1.89511	7.64e-59	2.3e-57
PA4740	pnp	polynucleotide phosphorylase	-3.74307	-1.90422	1.75e-69	6.92e-68
PA4214	phzE1	phenazine biosynthesis protein PhzE	-3.7465	-1.90555	1.36e-65	4.8e-64
PA1876		ABC transporter ATP-binding protein/permease	-3.75706	-1.9096	4.23e-24	3.9e-23
PA4055	ribC	riboflavin synthase subunit alpha	-3.76218	-1.91157	9.07e-56	2.43e-54
PA4244	rplO	50S ribosomal protein L15	-3.77178	-1.91525	1.25e-68	4.75e-67
PA5042	pilO	type 4 fimbrial biogenesis protein PilO	-3.78866	-1.92169	3.58e-74	1.55e-72
PA4275	nusG	transcription antitermination protein NusG	-3.79152	-1.92278	7.82e-53	1.91e-51
PA2274		hypothetical protein	-3.80234	-1.92689	2.58e-21	2.07e-20
PA4191		iron/ascorbate oxidoreductase	-3.80667	-1.92853	2.47e-23	2.21e-22
PA3807	ndk	nucleoside diphosphate kinase	-3.8283	-1.9367	6.07e-60	1.87e-58
PA2368		hypothetical protein	-3.83931	-1.94085	7.14e-20	5.26e-19
PA4245	rpmD	50S ribosomal protein L30	-3.84099	-1.94148	7.59e-43	1.39e-41
PA4270.1		PA4270.1	-3.84657	-1.94357	4.93e-23	4.35e-22
PA2970	rpmF	50S ribosomal protein L32	-3.85757	-1.94769	4.71e-29	5.31e-28
PA4743	rbfA	ribosome-binding factor A	-3.86162	-1.94921	5.41e-31	6.58e-30
PA2398	fpvA	ferripyoverdine receptor	-3.8717	-1.95297	1.57e-62	5.13e-61
PA4475		hypothetical protein	-3.88101	-1.95643	1.4e-43	2.67e-42
PA2067		hydrolase	-3.88536	-1.95805	1.42e-67	5.29e-66
PA4864	ureD	urease accessory protein	-3.89201	-1.96052	7.94e-12	3.54e-11
PA4247	rplR	50S ribosomal protein L18	-3.90222	-1.9643	1.61e-62	5.25e-61
PA2740	pheS	phenylalanine--tRNA ligase subunit alpha	-3.90936	-1.96693	9.83e-50	2.17e-48
PA4263	rplC	50S ribosomal protein L3	-3.91097	-1.96752	1.41e-77	6.4e-76
PA1301		transmembrane sensor	-3.9127	-1.96817	5.38e-20	4e-19
PA3821	secD	preprotein translocase subunit SecD	-3.91695	-1.96973	1.81e-57	5.04e-56
PA4649		hypothetical protein	-3.94788	-1.98108	1.29e-05	3.21e-05
PA4252	rplX	50S ribosomal protein L24	-3.9644	-1.9871	2.58e-72	1.09e-70
PA4253	rplN	50S ribosomal protein L14	-3.97394	-1.99057	4.91e-67	1.8e-65
PA4481	mreB	rod shape-determining protein MreB	-3.99468	-1.99808	2.35e-29	2.7e-28
PA4254	rpsQ	30S ribosomal protein S17	-4.00303	-2.00109	4.84e-50	1.08e-48
PA4432	rpsI	30S ribosomal protein S9	-4.00452	-2.00163	1.48e-27	1.58e-26
PA4212	phzC1	phenazine biosynthesis protein PhzC	-4.00672	-2.00242	3.44e-66	1.25e-64
PA4467		hypothetical protein	-4.01685	-2.00607	1.23e-34	1.68e-33
PA3743	trmD	tRNA (guanine-N (1)-)-methyltransferase	-4.02065	-2.00743	4.94e-50	1.1e-48
PA3875	narG	respiratory nitrate reductase subunit alpha	-4.0498	-2.01785	5.34e-43	9.95e-42
PA4474		hypothetical protein	-4.06982	-2.02496	4.82e-64	1.66e-62
PA4567	rpmA	50S ribosomal protein L27	-4.07575	-2.02706	1.64e-57	4.61e-56
PA2943		phospho-2-dehydro-3-deoxyheptonate aldolase	-4.0918	-2.03273	1.07e-46	2.18e-45
PA2202		amino acid permease	-4.09392	-2.03348	1.19e-16	7.35e-16
PA1875		hypothetical protein	-4.10852	-2.03862	1.39e-07	4.32e-07
PA5505		TonB-dependent receptor	-4.12923	-2.04587	4.14e-58	1.2e-56
PA4651		pili assembly chaperone	-4.12938	-2.04593	1.15e-17	7.56e-17
PA1907		hypothetical protein	-4.15907	-2.05626	5.61e-60	1.73e-58
PA4741	rpsO	30S ribosomal protein S15	-4.15965	-2.05646	7.61e-51	1.74e-49
PA4207	mexI	resistance-nodulation-cell division (RND) efflux transporter	-4.16728	-2.05911	7.48e-57	2.07e-55
PA4248	rplF	50S ribosomal protein L6	-4.2274	-2.07977	2.51e-83	1.31e-81
PA0577	dnaG	DNA primase	-4.23298	-2.08168	1.16e-54	3.01e-53
PA5506		hypothetical protein	-4.29017	-2.10103	4.1e-27	4.25e-26
PA1790		hypothetical protein	-4.29497	-2.10265	2.83e-13	1.4e-12
PA4752	ftsJ	cell division protein FtsJ	-4.30668	-2.10658	1.67e-63	5.66e-62
PA4305	rcpC	hypothetical protein	-4.33476	-2.11595	4.68e-08	1.52e-07
PA4442	cysN	bifunctional sulfate adenylyltransferase subunit 1/adenylylsulfate kinase	-4.33616	-2.11642	3.68e-55	9.73e-54
PA0999	pqsD	3-oxoacyl-ACP synthase	-4.34443	-2.11917	1.95e-95	1.29e-93
PA4479	mreD	rod shape-determining protein MreD	-4.3718	-2.12823	3.57e-14	1.89e-13
PA3655	tsf	elongation factor Ts	-4.41612	-2.14278	1.75e-53	4.43e-52
PA1902	phzD2	phenazine biosynthesis protein PhzD	-4.44141	-2.15102	2.61e-76	1.16e-74
PA4470	fumC1	fumarate hydratase	-4.44148	-2.15104	4.59e-27	4.73e-26
PA0541		hypothetical protein	-4.456	-2.15575	6.24e-39	9.86e-38
PA3724	lasB	elastase LasB	-4.45665	-2.15596	7.16e-41	1.23e-39
PA2570	lecA	PA-I galactophilic lectin	-4.50885	-2.17276	1.55e-08	5.27e-08
PA4220		hypothetical protein	-4.53687	-2.1817	2.17e-07	6.66e-07
PA1482	ccmH	cytochrome c-type biogenesis protein CcmH	-4.54765	-2.18512	3.35e-58	9.81e-57
PA4255	rpmC	50S ribosomal protein L29	-4.55645	-2.18791	1.93e-84	1.06e-82
PA4358		ferrous iron transporter B	-4.56635	-2.19104	2.02e-73	8.66e-72
PA4213	phzD1	phenazine biosynthesis protein PhzD	-4.56741	-2.19138	1.84e-68	6.95e-67
PA4261	rplW	50S ribosomal protein L23	-4.57427	-2.19354	1.29e-49	2.83e-48
PA4944	hfq	RNA-binding protein Hfq	-4.58623	-2.19731	1.2e-109	1.33e-107
PA4542	clpB	chaperone protein ClpB	-4.59451	-2.19991	1.7e-51	3.91e-50
PA2851	efp	elongation factor P	-4.60504	-2.20321	2.85e-42	5.11e-41
PA1804	hupB	DNA-binding protein HU	-4.62446	-2.20928	1.61e-109	1.71e-107
PA4272.1		PA4272.1	-4.64955	-2.21709	2.82e-70	1.15e-68
PA1804.1		tRNA-Asp	-4.67942	-2.22633	1.35e-29	1.56e-28
PA1877		secretion protein	-4.68297	-2.22742	6.15e-23	5.39e-22
PA2068		major facilitator superfamily transporter	-4.69865	-2.23225	2.62e-82	1.29e-80
PA1914		hypothetical protein	-4.71268	-2.23655	2.18e-25	2.12e-24
PA4865	ureA	urease subunit gamma	-4.71976	-2.23871	9.23e-16	5.4e-15
PA1901	phzC2	phenazine biosynthesis protein PhzC	-4.73896	-2.24457	2.46e-85	1.38e-83
PA4568	rplU	50S ribosomal protein L21	-4.74697	-2.24701	1.75e-56	4.82e-55
PA2113	opdO	pyroglutatmate porin OpdO	-4.74906	-2.24764	5.95e-52	1.39e-50
PA4256	rplP	50S ribosomal protein L16	-4.75824	-2.25043	4.62e-81	2.15e-79
PA4260	rplB	50S ribosomal protein L2	-4.77192	-2.25457	2.21e-110	2.54e-108
PA1481	ccmG	cytochrome c-type biogenesis protein CcmG	-4.81338	-2.26705	1.67e-52	4.04e-51
PA3912		hypothetical protein	-4.81733	-2.26823	6.13e-39	9.72e-38
PA5384		lipolytic protein	-4.82312	-2.26997	7.85e-08	2.5e-07
PA4131		iron-sulfur protein	-4.82537	-2.27064	6.57e-58	1.89e-56
PA3162	rpsA	30S ribosomal protein S1	-4.86802	-2.28333	6.22e-118	8.74e-116
PA1803	lon	Lon protease	-4.90117	-2.29313	1.83e-86	1.05e-84
PA4744	infB	translation initiation factor IF-2	-4.90437	-2.29407	5.88e-100	4.61e-98
PA1874		hypothetical protein	-4.95422	-2.30866	1.18e-11	5.21e-11
PA0778	icp	inhibitor of cysteine peptidase	-4.97633	-2.31508	6.6e-39	1.04e-37
PA0997	pqsB	hypothetical protein	-4.98517	-2.31764	4.49e-66	1.62e-64
PA3446		NAD (P)H-dependent FMN reductase	-4.98742	-2.31829	3.8e-27	3.96e-26
PA3006	psrA	transcriptional regulator PsrA	-5.00572	-2.32358	4.79e-65	1.67e-63
PA4271	rplL	50S ribosomal protein L7/L12	-5.05447	-2.33756	1.24e-109	1.34e-107
PA0714		hypothetical protein	-5.07564	-2.34359	3.4e-56	9.24e-55
PA2117		hypothetical protein	-5.09557	-2.34924	7.22e-54	1.85e-52
PA4273	rplA	50S ribosomal protein L1	-5.15466	-2.36588	3.32e-93	2.15e-91
PA1555.1	ccoQ2	cytochrome C oxidase cbb3-type subunit CcoQ	-5.17126	-2.37051	3.29e-82	1.59e-80
PA1247	aprE	alkaline protease secretion protein AprE	-5.21002	-2.38129	1.06e-99	8.08e-98
PA2384		hypothetical protein	-5.23397	-2.3879	5.41e-44	1.05e-42
PA4262	rplD	50S ribosomal protein L4	-5.24904	-2.39205	4.59e-107	4.53e-105
PA4758.1		PA4758.1	-5.27485	-2.39913	1.89e-29	2.18e-28
PA1478		heme exporter protein CcmD	-5.27713	-2.39975	5.31e-19	3.73e-18
PA3190		sugar ABC transporter substrate-binding protein	-5.28092	-2.40079	2.81e-30	3.32e-29
PA5508		glutamine synthetase	-5.28633	-2.40227	2.05e-58	6.11e-57
PA0998	pqsC	hypothetical protein	-5.30701	-2.4079	2.46e-91	1.52e-89
PA5507		hypothetical protein	-5.3557	-2.42108	2.98e-40	5.02e-39
PA3443		ABC transporter permease	-5.36484	-2.42353	1.98e-21	1.6e-20
PA1555	ccoP2	cytochrome C oxidase cbb3-type subunit CcoP	-5.3858	-2.42916	2.63e-123	4.36e-121
PA4469		hypothetical protein	-5.42773	-2.44035	9.91e-34	1.32e-32
PA2410		hypothetical protein	-5.42989	-2.44092	4.54e-83	2.32e-81
PA2381		hypothetical protein	-5.43952	-2.44348	2.16e-109	2.25e-107
PA1480	ccmF	cytochrome c-type biogenesis protein CcmF	-5.47263	-2.45223	3.22e-89	1.97e-87
PA4257	rpsC	30S ribosomal protein S3	-5.47395	-2.45258	5.61e-110	6.31e-108
PA3876	narK2	nitrite extrusion protein 2	-5.52138	-2.46503	8.9e-58	2.54e-56
PA3913		protease	-5.53176	-2.46774	1.67e-57	4.68e-56
PA1250	aprI	alkaline proteinase inhibitor AprI	-5.5375	-2.46924	8.72e-116	1.14e-113
PA1556	ccoO2	cbb3-type cytochrome C oxidase subunit II	-5.54232	-2.47049	2.13e-102	1.84e-100
PA4259	rpsS	30S ribosomal protein S19	-5.57679	-2.47943	3.05e-126	5.92e-124
PA2412		hypothetical protein	-5.57962	-2.48017	1.16e-55	3.09e-54
PA1248	aprF	alkaline protease secretion protein AprF	-5.60212	-2.48597	2.11e-129	4.56e-127
PA1557	ccoN2	cbb3-type cytochrome C oxidase subunit I	-5.64149	-2.49608	1.67e-112	2e-110
PA4648		hypothetical protein	-5.67183	-2.50382	2.54e-09	9.26e-09
PA3442		aliphatic sulfonates ABC transporter ATP-binding subunit	-5.6879	-2.5079	1.14e-44	2.25e-43
PA2327		ABC transporter permease	-5.69201	-2.50894	5.57e-84	2.98e-82
PA4274	rplK	50S ribosomal protein L11	-5.69588	-2.50992	4.06e-111	4.76e-109
PA2409		ABC transporter permease	-5.72417	-2.51707	3.4e-69	1.33e-67
PA0433		hypothetical protein	-5.73576	-2.51998	2.06e-38	3.16e-37
PA2396	pvdF	pyoverdine synthetase F	-5.73605	-2.52006	1.09e-78	5.02e-77
PA0281	cysW	sulfate transporter CysW	-5.79107	-2.53383	1.63e-72	6.96e-71
PA3937		taurine ABC transporter ATP-binding protein	-5.83397	-2.54448	1.79e-24	1.67e-23
PA3444		alkanesulfonate monooxygenase	-5.8533	-2.54925	7.14e-43	1.31e-41
PA2403		hypothetical protein	-5.89122	-2.55857	5.44e-77	2.45e-75
PA4272	rplJ	50S ribosomal protein L10	-5.90687	-2.56239	1.34e-127	2.68e-125
PA4932	rplI	50S ribosomal protein L9	-5.95363	-2.57377	7.85e-83	3.98e-81
PA4205	mexG	hypothetical protein	-5.96391	-2.57626	5.9e-97	4e-95
PA3931		hypothetical protein	-5.98421	-2.58116	6.88e-53	1.7e-51
PA1869		acyl carrier protein	-5.99681	-2.5842	1.88e-92	1.2e-90
PA2411		thioesterase	-6.00457	-2.58606	1.1e-98	8.24e-97
PA5316	rpmB	50S ribosomal protein L28	-6.06677	-2.60093	3.37e-49	7.28e-48
PA0049		hypothetical protein	-6.09084	-2.60664	6.1e-76	2.7e-74
PA4746		hypothetical protein	-6.13078	-2.61607	5.06e-34	6.8e-33
PA4206	mexH	resistance-nodulation-cell division (RND) efflux membrane fusion protein	-6.14486	-2.61938	5.89e-100	4.61e-98
PA4192		ABC transporter ATP-binding protein	-6.17299	-2.62597	1.22e-22	1.05e-21
PA2413	pvdH	diaminobutyrate--2-oxoglutarate aminotransferase	-6.18316	-2.62834	1.07e-100	8.83e-99
PA2385	pvdQ	acyl-homoserine lactone acylase PvdQ	-6.18593	-2.62899	1.54e-88	9.13e-87
PA2405		hypothetical protein	-6.18779	-2.62942	8.97e-83	4.46e-81
PA2042		serine/threonine transporter SstT	-6.22947	-2.63911	1.14e-56	3.13e-55
PA1871	lasA	protease LasA	-6.30167	-2.65573	1.19e-146	3.52e-144
PA4228	pchD	2,3-dihydroxybenzoate-AMP ligase	-6.3526	-2.66735	8.88e-11	3.67e-10
PA2069		carbamoyl transferase	-6.38407	-2.67448	1.89e-108	1.93e-106
PA4468	sodM	superoxide dismutase	-6.41412	-2.68125	3.75e-58	1.09e-56
PA2444	glyA2	serine hydroxymethyltransferase	-6.41416	-2.68126	2.57e-52	6.08e-51
PA2408		ABC transporter ATP-binding protein	-6.43142	-2.68514	4.39e-62	1.42e-60
PA3877	narK1	nitrite extrusion protein 1	-6.43583	-2.68613	7.72e-42	1.36e-40
PA4867	ureB	urease subunit beta	-6.47606	-2.69512	1.27e-18	8.74e-18
PA2062		pyridoxal-phosphate dependent protein	-6.48127	-2.69628	8.57e-83	4.3e-81
PA1123		hypothetical protein	-6.48461	-2.69702	3.62e-84	1.98e-82
PA4258	rplV	50S ribosomal protein L22	-6.49831	-2.70006	4.53e-98	3.27e-96
PA2406		hypothetical protein	-6.50712	-2.70202	3.91e-94	2.56e-92
PA0576	rpoD	RNA polymerase sigma factor RpoD	-6.52681	-2.70638	3.51e-117	4.82e-115
PA5025	metY	O-acetylhomoserine aminocarboxypropyltransferase	-6.53057	-2.70721	1.76e-101	1.48e-99
PA2392	pvdP	pyoverdine biosynthesis protein PvdP	-6.55834	-2.71333	4.42e-89	2.67e-87
PA2407		adhesion protein	-6.69593	-2.74328	1.66e-95	1.11e-93
PA2427		hypothetical protein	-6.70805	-2.74589	5.18e-47	1.07e-45
PA2386	pvdA	L-ornithine N5-oxygenase	-6.71939	-2.74833	4.85e-71	2.01e-69
PA3784		hypothetical protein	-6.79518	-2.76451	1.49e-102	1.31e-100
PA3407	hasAp	heme acquisition protein HasA	-6.80679	-2.76698	1.3e-100	1.06e-98
PA4306	flp	type IVb pilin Flp	-7.10282	-2.82839	2.07e-08	6.98e-08
PA3914	moeA1	molybdenum cofactor biosynthesis protein A	-7.19012	-2.84602	1.09e-77	4.97e-76
PA2399	pvdD	pyoverdine synthetase D (pvdD)	-7.19173	-2.84634	2.12e-63	7.08e-62
PA2112		hypothetical protein	-7.20433	-2.84887	8.89e-47	1.83e-45
PA4229	pchC	pyochelin biosynthetic protein PchC	-7.23366	-2.85473	2.87e-07	8.71e-07
PA4759	dapB	4-hydroxy-tetrahydrodipicolinate reductase	-7.25504	-2.85898	5.92e-120	9.25e-118
PA2404		hypothetical protein	-7.33193	-2.87419	1.64e-120	2.64e-118
PA1805	ppiD	peptidyl-prolyl cis-trans isomerase D	-7.37324	-2.8823	7.75e-103	6.92e-101
PA2090		hypothetical protein	-7.39108	-2.88578	2.08e-41	3.63e-40
PA4933		hypothetical protein	-7.41366	-2.89019	1.67e-119	2.54e-117
PA1246	aprD	alkaline protease secretion ATP-binding protein AprD	-7.41608	-2.89066	8.4e-164	3.94e-161
PA2111		hypothetical protein	-7.52501	-2.91169	2.54e-61	7.95e-60
PA4061		thioredoxin	-7.61184	-2.92825	2.29e-97	1.57e-95
PA2091		hypothetical protein	-7.69585	-2.94408	1.62e-29	1.87e-28
PA4935	rpsF	30S ribosomal protein S6	-7.74739	-2.95371	5.27e-106	5.11e-104
PA2400	pvdJ	pyoverdine biosynthesis protein PvdJ	-7.76717	-2.95739	1.85e-63	6.23e-62
PA0280	cysA	sulfate.thiosulfate ABC transporter ATP-binding protein CysA	-7.81955	-2.96709	3.41e-74	1.48e-72
PA4175	piv	endopeptidase IV	-7.82955	-2.96893	1.62e-69	6.47e-68
PA0282	cysT	sulfate transporter CysT	-8.14631	-3.02615	1.22e-71	5.09e-70
PA2425	pvdG	pyoverdine biosynthesis protein PvdG	-8.40889	-3.07192	3.16e-81	1.49e-79
PA0283	sbp	sulfate-binding protein	-8.52202	-3.09119	4.08e-84	2.21e-82
PA3397	fpr	ferredoxin-NADP reductase	-8.52608	-3.09188	9.51e-64	3.24e-62
PA2402		peptide synthase	-8.57388	-3.09995	1.52e-88	9.12e-87
PA2116		hypothetical protein	-8.60636	-3.1054	3.19e-124	5.6e-122
PA4385	groEL	molecular chaperone GroEL	-8.64952	-3.11262	3.07e-134	7.5e-132
PA4761	dnaK	molecular chaperone DnaK	-8.72242	-3.12473	3.15e-152	1.11e-149
PA3584	glpD	glycerol-3-phosphate dehydrogenase	-8.8115	-3.13939	4.45e-56	1.2e-54
PA4386	groES	co-chaperonin GroES	-8.92461	-3.15779	1.34e-125	2.51e-123
PA4760	dnaJ	molecular chaperone DnaJ	-8.97272	-3.16555	3.06e-105	2.87e-103
PA2203		amino acid permease	-8.99466	-3.16907	3.38e-19	2.39e-18
PA5383		hypothetical protein	-9.01741	-3.17271	1.72e-53	4.37e-52
PA4934	rpsR	30S ribosomal protein S18	-9.032	-3.17505	7.54e-98	5.3e-96
PA3445		hypothetical protein	-9.05818	-3.17922	1.51e-60	4.68e-59
PA0713		hypothetical protein	-9.07036	-3.18116	3.09e-154	1.16e-151
PA1906		hypothetical protein	-9.4856	-3.24574	2.66e-131	5.99e-129
PA4222		ABC transporter ATP-binding protein	-9.59932	-3.26293	1.33e-05	3.3e-05
PA1245		hypothetical protein	-9.61492	-3.26528	7.95e-184	4.47e-181
PA3785		hypothetical protein	-9.61592	-3.26542	3.66e-116	4.9e-114
PA3952		hypothetical protein	-9.99591	-3.32134	2.12e-86	1.2e-84
PA4231	pchA	salicylate biosynthesis isochorismate synthase	-10.0599	-3.33055	5.55e-07	1.62e-06
PA4230	pchB	isochorismate-pyruvate lyase	-10.5173	-3.39469	1.38e-08	4.71e-08
PA2393		dipeptidase	-10.8923	-3.44523	6.01e-100	4.63e-98
PA2445	gcvP2	glycine dehydrogenase	-11.0135	-3.4612	4.47e-81	2.1e-79
PA4387		phage exclusion suppressor FxsA	-11.0516	-3.46618	9.01e-84	4.73e-82
PA5054	hslU	ATP-dependent protease ATP-binding subunit HslU	-11.2522	-3.49213	1.47e-194	1.37e-191
PA4762	grpE	heat shock protein GrpE	-11.3204	-3.50086	3.68e-165	1.88e-162
PA3790	oprC	copper transport outer membrane porin OprC	-11.3641	-3.50641	8.74e-98	6.07e-96
PA3915	moaB1	molybdopterin biosynthesis protein B	-11.6736	-3.54518	4.54e-92	2.87e-90
PA5053	hslV	ATP-dependent protease peptidase subunit	-11.899	-3.57277	1.9e-147	6.28e-145
PA2328		hypothetical protein	-12.0385	-3.58959	5.43e-156	2.18e-153
PA3791		hypothetical protein	-12.0869	-3.59537	1.98e-21	1.6e-20
PA2446	gcvH2	glycine cleavage system protein H	-12.243	-3.61388	5.46e-106	5.2e-104
PA2394	pvdN	pyoverdine biosynthesis protein PvdN	-12.4338	-3.6362	1.95e-136	4.98e-134
PA4223		ABC transporter ATP-binding protein	-12.7518	-3.67263	3.91e-06	1.04e-05
PA2331		hypothetical protein	-12.8486	-3.68354	1.13e-113	1.38e-111
PA1249	aprA	alkaline metalloproteinase	-13.0772	-3.70898	6.57e-275	1.85e-271
PA3126	ibpA	heat-shock protein IbpA	-13.1209	-3.7138	5.53e-133	1.3e-130
PA4226	pchE	dihydroaeruginoic acid synthetase	-13.4403	-3.74849	7.7e-16	4.53e-15
PA0779		ATP-dependent protease	-13.9443	-3.8016	6.63e-190	5.33e-187
PA4224	pchG	pyochelin biosynthetic protein PchG	-14.0283	-3.81027	2.84e-06	7.66e-06
PA2424	pvdL	peptide synthase	-14.832	-3.89064	4.11e-147	1.29e-144
PA0212	mdcE	malonate decarboxylase subunit gamma	-14.9628	-3.9033	4.51e-129	9.39e-127
PA4225	pchF	pyochelin synthetase	-15.049	-3.91159	1.82e-11	7.95e-11
PA2330		hypothetical protein	-15.4512	-3.94965	1.63e-146	4.58e-144
PA2395	pvdO	pyoverdine biosynthesis protein PvdO	-15.6063	-3.96406	3.28e-209	3.68e-206
PA1899	phzA2	phenazine biosynthesis protein PhzA	-16.1914	-4.01716	3.95e-108	3.96e-106
PA2329		ABC transporter ATP-binding protein	-16.2807	-4.02509	5.23e-184	3.27e-181
PA3450		antioxidant protein	-16.3091	-4.0276	1.06e-118	1.52e-116
PA0210	mdcC	malonate decarboxylase acyl carrier protein	-17.1911	-4.10359	7.68e-44	1.48e-42
PA0209		2- (5''-triphosphoribosyl)-3'-dephosphocoenzyme-A synthase	-17.7296	-4.14808	9.02e-124	1.54e-121
PA0211	mdcD	malonate decarboxylase subunit beta	-20.2028	-4.33648	3.09e-82	1.51e-80
PA3441		molybdopterin-binding protein	-21.0349	-4.39471	6.29e-157	2.72e-154
PA0208	mdcA	malonate decarboxylase subunit alpha	-21.0953	-4.39885	1.92e-251	3.6e-248
PA2204		ABC transporter	-24.6491	-4.62347	4.14e-119	6.13e-117
PA1900	phzB2	phenazine biosynthesis protein PhzB	-36.3942	-5.18564	0	0
PA0590	apaH	bis (5'-nucleosyl)-tetraphosphatase	-235.99	-7.88258	3.5e-137	9.38e-135

## Sheet: FC ≥ 4
Table S1(c). DEGs with fold change (FC) ≥ 4. Positive and negative FC values indicate DEGs upregulated and downregulated in the ΔapaH mutant compared to PAO1, respectively.
PA number	Gene	Function	Fold change	log2FoldChange	pvalue	padj
PA3496		hypothetical protein	26.3379	4.71907	3.25e-187	2.29e-184
PA0492		hypothetical protein	26.2118	4.71214	1.1e-124	2e-122
PA1190		hypothetical protein	12.1308	3.6006	1.41e-233	1.98e-230
PA5030		major facilitator superfamily transporter	11.0445	3.46526	4.8e-102	4.09e-100
PA3531	bfrB	bacterioferritin	10.3092	3.36587	1.37e-87	8.05e-86
PA4880		bacterioferritin	10.2965	3.36408	6.8e-66	2.42e-64
PA0493		acetyl-CoA carboxylase biotin carboxyl carrier protein subunit	10.0379	3.32739	1.01e-22	8.75e-22
PA0494		acetyl-CoA carboxylase biotin carboxylase subunit	7.22153	2.8523	1.01e-50	2.3e-49
PA3258		hypothetical protein	6.90341	2.78731	1.15e-104	1.06e-102
PA0112		hypothetical protein	6.46891	2.69352	5.69e-98	4.05e-96
PA0355	pfpI	protease PfpI	6.08682	2.60569	3.03e-36	4.4e-35
PA1333		hypothetical protein	5.97863	2.57982	3.2e-115	4.01e-113
PA0111		hypothetical protein	5.75966	2.52598	3.44e-85	1.92e-83
PA4118		hypothetical protein	5.71234	2.51408	5.53e-82	2.66e-80
PA1592		hypothetical protein	5.47944	2.45403	3.39e-98	2.48e-96
PA1210		quercetin 2,3-dioxygenase	5.288	2.40272	1.43e-58	4.27e-57
PA4630		hypothetical protein	5.13453	2.36023	1.16e-50	2.63e-49
PA1172	napC	cytochrome C protein NapC	5.10192	2.35104	2.76e-49	6e-48
PA3414		hypothetical protein	5.08976	2.3476	1.55e-98	1.14e-96
PA2487		hypothetical protein	4.93358	2.30263	6.55e-50	1.46e-48
PA1847		Fe/S biogenesis protein NfuA	4.91473	2.29711	1.64e-100	1.32e-98
PA1173	napB	cytochrome C protein NapB	4.84829	2.27747	1.11e-57	3.16e-56
PA3428		hypothetical protein	4.83915	2.27475	4.18e-07	1.24e-06
PA5282		major facilitator superfamily transporter	4.83384	2.27317	5.98e-27	6.16e-26
PA4809	fdhE	formate dehydrogenase subunit epsilon	4.81513	2.26758	1.06e-34	1.46e-33
PA3196		hypothetical protein	4.72168	2.2393	3.2e-39	5.17e-38
PA4119	aph	aminoglycoside 3-N-acetyltransferase	4.7202	2.23885	4.32e-45	8.61e-44
PA2805		hypothetical protein	4.7144	2.23707	9.34e-116	1.19e-113
PA3370		hypothetical protein	4.58341	2.19642	7.36e-17	4.6e-16
PA5212		hypothetical protein	4.56168	2.18957	6.36e-39	1e-37
PA2508	catC	muconolactone delta-isomerase	4.48894	2.16638	1.51e-09	5.63e-09
PA1601		aldehyde dehydrogenase	4.42807	2.14668	2.09e-52	4.97e-51
PA0080		hypothetical protein	4.39533	2.13597	1.4e-34	1.91e-33
PA3532		hypothetical protein	4.37202	2.1283	1.21e-33	1.6e-32
PA4810	fdnI	nitrate-inducible formate dehydrogenase subunit gamma	4.35986	2.12428	8.58e-26	8.49e-25
PA0110		hypothetical protein	4.35587	2.12296	2.77e-72	1.16e-70
PA2563		sulfate transporter	4.34939	2.12081	3.03e-83	1.57e-81
PA4377		hypothetical protein	4.32275	2.11195	2.58e-42	4.64e-41
PA1602		oxidoreductase	4.31084	2.10797	9.55e-29	1.06e-27
PA2560		hypothetical protein	4.30545	2.10616	7.06e-43	1.3e-41
PA0107		cytochrome C oxidase assembly protein	4.30254	2.10519	4.23e-63	1.41e-61
PA1600		cytochrome C	4.25066	2.08769	1.49e-24	1.39e-23
PA3193	glk	glucokinase	4.23573	2.08261	6.68e-69	2.59e-67
PA1412		hypothetical protein	4.22466	2.07883	2.65e-19	1.89e-18
PA0868		peptidyl-tRNA hydrolase	4.15536	2.05497	3.47e-36	5.03e-35
PA3371		hypothetical protein	4.11331	2.0403	2.79e-18	1.9e-17
PA5294		multidrug efflux protein NorA	4.11113	2.03953	1.83e-39	2.99e-38
PA3369		hypothetical protein	4.0862	2.03076	7.16e-18	4.76e-17
PA5482		hypothetical protein	4.07319	2.02616	3.63e-18	2.45e-17
PA4811	fdnH	nitrate-inducible formate dehydrogenase subunit beta	4.03894	2.01398	1.15e-24	1.08e-23
PA2486		hypothetical protein	4.02191	2.00788	4.47e-55	1.17e-53
PA0113		protoheme IX farnesyltransferase	4.01808	2.0065	7.78e-56	2.09e-54
PA5328		mono-heme cytochrome C	4.01107	2.00399	4.03e-05	9.42e-05
PA4254	rpsQ	30S ribosomal protein S17	-4.00303	-2.00109	4.84e-50	1.08e-48
PA4432	rpsI	30S ribosomal protein S9	-4.00452	-2.00163	1.48e-27	1.58e-26
PA4212	phzC1	phenazine biosynthesis protein PhzC	-4.00672	-2.00242	3.44e-66	1.25e-64
PA4467		hypothetical protein	-4.01685	-2.00607	1.23e-34	1.68e-33
PA3743	trmD	tRNA (guanine-N (1)-)-methyltransferase	-4.02065	-2.00743	4.94e-50	1.1e-48
PA3875	narG	respiratory nitrate reductase subunit alpha	-4.0498	-2.01785	5.34e-43	9.95e-42
PA4474		hypothetical protein	-4.06982	-2.02496	4.82e-64	1.66e-62
PA4567	rpmA	50S ribosomal protein L27	-4.07575	-2.02706	1.64e-57	4.61e-56
PA2943		phospho-2-dehydro-3-deoxyheptonate aldolase	-4.0918	-2.03273	1.07e-46	2.18e-45
PA2202		amino acid permease	-4.09392	-2.03348	1.19e-16	7.35e-16
PA1875		hypothetical protein	-4.10852	-2.03862	1.39e-07	4.32e-07
PA5505		TonB-dependent receptor	-4.12923	-2.04587	4.14e-58	1.2e-56
PA4651		pili assembly chaperone	-4.12938	-2.04593	1.15e-17	7.56e-17
PA1907		hypothetical protein	-4.15907	-2.05626	5.61e-60	1.73e-58
PA4741	rpsO	30S ribosomal protein S15	-4.15965	-2.05646	7.61e-51	1.74e-49
PA4207	mexI	resistance-nodulation-cell division (RND) efflux transporter	-4.16728	-2.05911	7.48e-57	2.07e-55
PA4248	rplF	50S ribosomal protein L6	-4.2274	-2.07977	2.51e-83	1.31e-81
PA0577	dnaG	DNA primase	-4.23298	-2.08168	1.16e-54	3.01e-53
PA5506		hypothetical protein	-4.29017	-2.10103	4.1e-27	4.25e-26
PA1790		hypothetical protein	-4.29497	-2.10265	2.83e-13	1.4e-12
PA4752	ftsJ	cell division protein FtsJ	-4.30668	-2.10658	1.67e-63	5.66e-62
PA4305	rcpC	hypothetical protein	-4.33476	-2.11595	4.68e-08	1.52e-07
PA4442	cysN	bifunctional sulfate adenylyltransferase subunit 1/adenylylsulfate kinase	-4.33616	-2.11642	3.68e-55	9.73e-54
PA0999	pqsD	3-oxoacyl-ACP synthase	-4.34443	-2.11917	1.95e-95	1.29e-93
PA4479	mreD	rod shape-determining protein MreD	-4.3718	-2.12823	3.57e-14	1.89e-13
PA3655	tsf	elongation factor Ts	-4.41612	-2.14278	1.75e-53	4.43e-52
PA1902	phzD2	phenazine biosynthesis protein PhzD	-4.44141	-2.15102	2.61e-76	1.16e-74
PA4470	fumC1	fumarate hydratase	-4.44148	-2.15104	4.59e-27	4.73e-26
PA0541		hypothetical protein	-4.456	-2.15575	6.24e-39	9.86e-38
PA3724	lasB	elastase LasB	-4.45665	-2.15596	7.16e-41	1.23e-39
PA2570	lecA	PA-I galactophilic lectin	-4.50885	-2.17276	1.55e-08	5.27e-08
PA4220		hypothetical protein	-4.53687	-2.1817	2.17e-07	6.66e-07
PA1482	ccmH	cytochrome c-type biogenesis protein CcmH	-4.54765	-2.18512	3.35e-58	9.81e-57
PA4255	rpmC	50S ribosomal protein L29	-4.55645	-2.18791	1.93e-84	1.06e-82
PA4358		ferrous iron transporter B	-4.56635	-2.19104	2.02e-73	8.66e-72
PA4213	phzD1	phenazine biosynthesis protein PhzD	-4.56741	-2.19138	1.84e-68	6.95e-67
PA4261	rplW	50S ribosomal protein L23	-4.57427	-2.19354	1.29e-49	2.83e-48
PA4944	hfq	RNA-binding protein Hfq	-4.58623	-2.19731	1.2e-109	1.33e-107
PA4542	clpB	chaperone protein ClpB	-4.59451	-2.19991	1.7e-51	3.91e-50
PA2851	efp	elongation factor P	-4.60504	-2.20321	2.85e-42	5.11e-41
PA1804	hupB	DNA-binding protein HU	-4.62446	-2.20928	1.61e-109	1.71e-107
PA4272.1		PA4272.1	-4.64955	-2.21709	2.82e-70	1.15e-68
PA1804.1		tRNA-Asp	-4.67942	-2.22633	1.35e-29	1.56e-28
PA1877		secretion protein	-4.68297	-2.22742	6.15e-23	5.39e-22
PA2068		major facilitator superfamily transporter	-4.69865	-2.23225	2.62e-82	1.29e-80
PA1914		hypothetical protein	-4.71268	-2.23655	2.18e-25	2.12e-24
PA4865	ureA	urease subunit gamma	-4.71976	-2.23871	9.23e-16	5.4e-15
PA1901	phzC2	phenazine biosynthesis protein PhzC	-4.73896	-2.24457	2.46e-85	1.38e-83
PA4568	rplU	50S ribosomal protein L21	-4.74697	-2.24701	1.75e-56	4.82e-55
PA2113	opdO	pyroglutatmate porin OpdO	-4.74906	-2.24764	5.95e-52	1.39e-50
PA4256	rplP	50S ribosomal protein L16	-4.75824	-2.25043	4.62e-81	2.15e-79
PA4260	rplB	50S ribosomal protein L2	-4.77192	-2.25457	2.21e-110	2.54e-108
PA1481	ccmG	cytochrome c-type biogenesis protein CcmG	-4.81338	-2.26705	1.67e-52	4.04e-51
PA3912		hypothetical protein	-4.81733	-2.26823	6.13e-39	9.72e-38
PA5384		lipolytic protein	-4.82312	-2.26997	7.85e-08	2.5e-07
PA4131		iron-sulfur protein	-4.82537	-2.27064	6.57e-58	1.89e-56
PA3162	rpsA	30S ribosomal protein S1	-4.86802	-2.28333	6.22e-118	8.74e-116
PA1803	lon	Lon protease	-4.90117	-2.29313	1.83e-86	1.05e-84
PA4744	infB	translation initiation factor IF-2	-4.90437	-2.29407	5.88e-100	4.61e-98
PA1874		hypothetical protein	-4.95422	-2.30866	1.18e-11	5.21e-11
PA0778	icp	inhibitor of cysteine peptidase	-4.97633	-2.31508	6.6e-39	1.04e-37
PA0997	pqsB	hypothetical protein	-4.98517	-2.31764	4.49e-66	1.62e-64
PA3446		NAD (P)H-dependent FMN reductase	-4.98742	-2.31829	3.8e-27	3.96e-26
PA3006	psrA	transcriptional regulator PsrA	-5.00572	-2.32358	4.79e-65	1.67e-63
PA4271	rplL	50S ribosomal protein L7/L12	-5.05447	-2.33756	1.24e-109	1.34e-107
PA0714		hypothetical protein	-5.07564	-2.34359	3.4e-56	9.24e-55
PA2117		hypothetical protein	-5.09557	-2.34924	7.22e-54	1.85e-52
PA4273	rplA	50S ribosomal protein L1	-5.15466	-2.36588	3.32e-93	2.15e-91
PA1555.1	ccoQ2	cytochrome C oxidase cbb3-type subunit CcoQ	-5.17126	-2.37051	3.29e-82	1.59e-80
PA1247	aprE	alkaline protease secretion protein AprE	-5.21002	-2.38129	1.06e-99	8.08e-98
PA2384		hypothetical protein	-5.23397	-2.3879	5.41e-44	1.05e-42
PA4262	rplD	50S ribosomal protein L4	-5.24904	-2.39205	4.59e-107	4.53e-105
PA4758.1		PA4758.1	-5.27485	-2.39913	1.89e-29	2.18e-28
PA1478		heme exporter protein CcmD	-5.27713	-2.39975	5.31e-19	3.73e-18
PA3190		sugar ABC transporter substrate-binding protein	-5.28092	-2.40079	2.81e-30	3.32e-29
PA5508		glutamine synthetase	-5.28633	-2.40227	2.05e-58	6.11e-57
PA0998	pqsC	hypothetical protein	-5.30701	-2.4079	2.46e-91	1.52e-89
PA5507		hypothetical protein	-5.3557	-2.42108	2.98e-40	5.02e-39
PA3443		ABC transporter permease	-5.36484	-2.42353	1.98e-21	1.6e-20
PA1555	ccoP2	cytochrome C oxidase cbb3-type subunit CcoP	-5.3858	-2.42916	2.63e-123	4.36e-121
PA4469		hypothetical protein	-5.42773	-2.44035	9.91e-34	1.32e-32
PA2410		hypothetical protein	-5.42989	-2.44092	4.54e-83	2.32e-81
PA2381		hypothetical protein	-5.43952	-2.44348	2.16e-109	2.25e-107
PA1480	ccmF	cytochrome c-type biogenesis protein CcmF	-5.47263	-2.45223	3.22e-89	1.97e-87
PA4257	rpsC	30S ribosomal protein S3	-5.47395	-2.45258	5.61e-110	6.31e-108
PA3876	narK2	nitrite extrusion protein 2	-5.52138	-2.46503	8.9e-58	2.54e-56
PA3913		protease	-5.53176	-2.46774	1.67e-57	4.68e-56
PA1250	aprI	alkaline proteinase inhibitor AprI	-5.5375	-2.46924	8.72e-116	1.14e-113
PA1556	ccoO2	cbb3-type cytochrome C oxidase subunit II	-5.54232	-2.47049	2.13e-102	1.84e-100
PA4259	rpsS	30S ribosomal protein S19	-5.57679	-2.47943	3.05e-126	5.92e-124
PA2412		hypothetical protein	-5.57962	-2.48017	1.16e-55	3.09e-54
PA1248	aprF	alkaline protease secretion protein AprF	-5.60212	-2.48597	2.11e-129	4.56e-127
PA1557	ccoN2	cbb3-type cytochrome C oxidase subunit I	-5.64149	-2.49608	1.67e-112	2e-110
PA4648		hypothetical protein	-5.67183	-2.50382	2.54e-09	9.26e-09
PA3442		aliphatic sulfonates ABC transporter ATP-binding subunit	-5.6879	-2.5079	1.14e-44	2.25e-43
PA2327		ABC transporter permease	-5.69201	-2.50894	5.57e-84	2.98e-82
PA4274	rplK	50S ribosomal protein L11	-5.69588	-2.50992	4.06e-111	4.76e-109
PA2409		ABC transporter permease	-5.72417	-2.51707	3.4e-69	1.33e-67
PA0433		hypothetical protein	-5.73576	-2.51998	2.06e-38	3.16e-37
PA2396	pvdF	pyoverdine synthetase F	-5.73605	-2.52006	1.09e-78	5.02e-77
PA0281	cysW	sulfate transporter CysW	-5.79107	-2.53383	1.63e-72	6.96e-71
PA3937		taurine ABC transporter ATP-binding protein	-5.83397	-2.54448	1.79e-24	1.67e-23
PA3444		alkanesulfonate monooxygenase	-5.8533	-2.54925	7.14e-43	1.31e-41
PA2403		hypothetical protein	-5.89122	-2.55857	5.44e-77	2.45e-75
PA4272	rplJ	50S ribosomal protein L10	-5.90687	-2.56239	1.34e-127	2.68e-125
PA4932	rplI	50S ribosomal protein L9	-5.95363	-2.57377	7.85e-83	3.98e-81
PA4205	mexG	hypothetical protein	-5.96391	-2.57626	5.9e-97	4e-95
PA3931		hypothetical protein	-5.98421	-2.58116	6.88e-53	1.7e-51
PA1869		acyl carrier protein	-5.99681	-2.5842	1.88e-92	1.2e-90
PA2411		thioesterase	-6.00457	-2.58606	1.1e-98	8.24e-97
PA5316	rpmB	50S ribosomal protein L28	-6.06677	-2.60093	3.37e-49	7.28e-48
PA0049		hypothetical protein	-6.09084	-2.60664	6.1e-76	2.7e-74
PA4746		hypothetical protein	-6.13078	-2.61607	5.06e-34	6.8e-33
PA4206	mexH	resistance-nodulation-cell division (RND) efflux membrane fusion protein	-6.14486	-2.61938	5.89e-100	4.61e-98
PA4192		ABC transporter ATP-binding protein	-6.17299	-2.62597	1.22e-22	1.05e-21
PA2413	pvdH	diaminobutyrate--2-oxoglutarate aminotransferase	-6.18316	-2.62834	1.07e-100	8.83e-99
PA2385	pvdQ	acyl-homoserine lactone acylase PvdQ	-6.18593	-2.62899	1.54e-88	9.13e-87
PA2405		hypothetical protein	-6.18779	-2.62942	8.97e-83	4.46e-81
PA2042		serine/threonine transporter SstT	-6.22947	-2.63911	1.14e-56	3.13e-55
PA1871	lasA	protease LasA	-6.30167	-2.65573	1.19e-146	3.52e-144
PA4228	pchD	2,3-dihydroxybenzoate-AMP ligase	-6.3526	-2.66735	8.88e-11	3.67e-10
PA2069		carbamoyl transferase	-6.38407	-2.67448	1.89e-108	1.93e-106
PA4468	sodM	superoxide dismutase	-6.41412	-2.68125	3.75e-58	1.09e-56
PA2444	glyA2	serine hydroxymethyltransferase	-6.41416	-2.68126	2.57e-52	6.08e-51
PA2408		ABC transporter ATP-binding protein	-6.43142	-2.68514	4.39e-62	1.42e-60
PA3877	narK1	nitrite extrusion protein 1	-6.43583	-2.68613	7.72e-42	1.36e-40
PA4867	ureB	urease subunit beta	-6.47606	-2.69512	1.27e-18	8.74e-18
PA2062		pyridoxal-phosphate dependent protein	-6.48127	-2.69628	8.57e-83	4.3e-81
PA1123		hypothetical protein	-6.48461	-2.69702	3.62e-84	1.98e-82
PA4258	rplV	50S ribosomal protein L22	-6.49831	-2.70006	4.53e-98	3.27e-96
PA2406		hypothetical protein	-6.50712	-2.70202	3.91e-94	2.56e-92
PA0576	rpoD	RNA polymerase sigma factor RpoD	-6.52681	-2.70638	3.51e-117	4.82e-115
PA5025	metY	O-acetylhomoserine aminocarboxypropyltransferase	-6.53057	-2.70721	1.76e-101	1.48e-99
PA2392	pvdP	pyoverdine biosynthesis protein PvdP	-6.55834	-2.71333	4.42e-89	2.67e-87
PA2407		adhesion protein	-6.69593	-2.74328	1.66e-95	1.11e-93
PA2427		hypothetical protein	-6.70805	-2.74589	5.18e-47	1.07e-45
PA2386	pvdA	L-ornithine N5-oxygenase	-6.71939	-2.74833	4.85e-71	2.01e-69
PA3784		hypothetical protein	-6.79518	-2.76451	1.49e-102	1.31e-100
PA3407	hasAp	heme acquisition protein HasA	-6.80679	-2.76698	1.3e-100	1.06e-98
PA4306	flp	type IVb pilin Flp	-7.10282	-2.82839	2.07e-08	6.98e-08
PA3914	moeA1	molybdenum cofactor biosynthesis protein A	-7.19012	-2.84602	1.09e-77	4.97e-76
PA2399	pvdD	pyoverdine synthetase D	-7.19173	-2.84634	2.12e-63	7.08e-62
PA2112		hypothetical protein	-7.20433	-2.84887	8.89e-47	1.83e-45
PA4229	pchC	pyochelin biosynthetic protein PchC	-7.23366	-2.85473	2.87e-07	8.71e-07
PA4759	dapB	4-hydroxy-tetrahydrodipicolinate reductase	-7.25504	-2.85898	5.92e-120	9.25e-118
PA2404		hypothetical protein	-7.33193	-2.87419	1.64e-120	2.64e-118
PA1805	ppiD	peptidyl-prolyl cis-trans isomerase D	-7.37324	-2.8823	7.75e-103	6.92e-101
PA2090		hypothetical protein	-7.39108	-2.88578	2.08e-41	3.63e-40
PA4933		hypothetical protein	-7.41366	-2.89019	1.67e-119	2.54e-117
PA1246	aprD	alkaline protease secretion ATP-binding protein AprD	-7.41608	-2.89066	8.4e-164	3.94e-161
PA2111		hypothetical protein	-7.52501	-2.91169	2.54e-61	7.95e-60
PA4061		thioredoxin	-7.61184	-2.92825	2.29e-97	1.57e-95
PA2091		hypothetical protein	-7.69585	-2.94408	1.62e-29	1.87e-28
PA4935	rpsF	30S ribosomal protein S6	-7.74739	-2.95371	5.27e-106	5.11e-104
PA2400	pvdJ	pyoverdine biosynthesis protein PvdJ	-7.76717	-2.95739	1.85e-63	6.23e-62
PA0280	cysA	sulfate.thiosulfate ABC transporter ATP-binding protein CysA	-7.81955	-2.96709	3.41e-74	1.48e-72
PA4175	piv	endopeptidase IV	-7.82955	-2.96893	1.62e-69	6.47e-68
PA0282	cysT	sulfate transporter CysT	-8.14631	-3.02615	1.22e-71	5.09e-70
PA2425	pvdG	pyoverdine biosynthesis protein PvdG	-8.40889	-3.07192	3.16e-81	1.49e-79
PA0283	sbp	sulfate-binding protein	-8.52202	-3.09119	4.08e-84	2.21e-82
PA3397	fpr	ferredoxin-NADP reductase	-8.52608	-3.09188	9.51e-64	3.24e-62
PA2402		peptide synthase	-8.57388	-3.09995	1.52e-88	9.12e-87
PA2116		hypothetical protein	-8.60636	-3.1054	3.19e-124	5.6e-122
PA4385	groEL	molecular chaperone GroEL	-8.64952	-3.11262	3.07e-134	7.5e-132
PA4761	dnaK	molecular chaperone DnaK	-8.72242	-3.12473	3.15e-152	1.11e-149
PA3584	glpD	glycerol-3-phosphate dehydrogenase	-8.8115	-3.13939	4.45e-56	1.2e-54
PA4386	groES	co-chaperonin GroES	-8.92461	-3.15779	1.34e-125	2.51e-123
PA4760	dnaJ	molecular chaperone DnaJ	-8.97272	-3.16555	3.06e-105	2.87e-103
PA2203		amino acid permease	-8.99466	-3.16907	3.38e-19	2.39e-18
PA5383		hypothetical protein	-9.01741	-3.17271	1.72e-53	4.37e-52
PA4934	rpsR	30S ribosomal protein S18	-9.032	-3.17505	7.54e-98	5.3e-96
PA3445		hypothetical protein	-9.05818	-3.17922	1.51e-60	4.68e-59
PA0713		hypothetical protein	-9.07036	-3.18116	3.09e-154	1.16e-151
PA1906		hypothetical protein	-9.4856	-3.24574	2.66e-131	5.99e-129
PA4222		ABC transporter ATP-binding protein	-9.59932	-3.26293	1.33e-05	3.3e-05
PA1245		hypothetical protein	-9.61492	-3.26528	7.95e-184	4.47e-181
PA3785		hypothetical protein	-9.61592	-3.26542	3.66e-116	4.9e-114
PA3952		hypothetical protein	-9.99591	-3.32134	2.12e-86	1.2e-84
PA4231	pchA	salicylate biosynthesis isochorismate synthase	-10.0599	-3.33055	5.55e-07	1.62e-06
PA4230	pchB	isochorismate-pyruvate lyase	-10.5173	-3.39469	1.38e-08	4.71e-08
PA2393		dipeptidase	-10.8923	-3.44523	6.01e-100	4.63e-98
PA2445	gcvP2	glycine dehydrogenase	-11.0135	-3.4612	4.47e-81	2.1e-79
PA4387		phage exclusion suppressor FxsA	-11.0516	-3.46618	9.01e-84	4.73e-82
PA5054	hslU	ATP-dependent protease ATP-binding subunit HslU	-11.2522	-3.49213	1.47e-194	1.37e-191
PA4762	grpE	heat shock protein GrpE	-11.3204	-3.50086	3.68e-165	1.88e-162
PA3790	oprC	copper transport outer membrane porin OprC	-11.3641	-3.50641	8.74e-98	6.07e-96
PA3915	moaB1	molybdopterin biosynthesis protein B	-11.6736	-3.54518	4.54e-92	2.87e-90
PA5053	hslV	ATP-dependent protease peptidase subunit	-11.899	-3.57277	1.9e-147	6.28e-145
PA2328		hypothetical protein	-12.0385	-3.58959	5.43e-156	2.18e-153
PA3791		hypothetical protein	-12.0869	-3.59537	1.98e-21	1.6e-20
PA2446	gcvH2	glycine cleavage system protein H	-12.243	-3.61388	5.46e-106	5.2e-104
PA2394	pvdN	pyoverdine biosynthesis protein PvdN	-12.4338	-3.6362	1.95e-136	4.98e-134
PA4223		ABC transporter ATP-binding protein	-12.7518	-3.67263	3.91e-06	1.04e-05
PA2331		hypothetical protein	-12.8486	-3.68354	1.13e-113	1.38e-111
PA1249	aprA	alkaline metalloproteinase	-13.0772	-3.70898	6.57e-275	1.85e-271
PA3126	ibpA	heat-shock protein IbpA	-13.1209	-3.7138	5.53e-133	1.3e-130
PA4226	pchE	dihydroaeruginoic acid synthetase	-13.4403	-3.74849	7.7e-16	4.53e-15
PA0779		ATP-dependent protease	-13.9443	-3.8016	6.63e-190	5.33e-187
PA4224	pchG	pyochelin biosynthetic protein PchG	-14.0283	-3.81027	2.84e-06	7.66e-06
PA2424	pvdL	peptide synthase	-14.832	-3.89064	4.11e-147	1.29e-144
PA0212	mdcE	malonate decarboxylase subunit gamma	-14.9628	-3.9033	4.51e-129	9.39e-127
PA4225	pchF	pyochelin synthetase	-15.049	-3.91159	1.82e-11	7.95e-11
PA2330		hypothetical protein	-15.4512	-3.94965	1.63e-146	4.58e-144
PA2395	pvdO	pyoverdine biosynthesis protein PvdO	-15.6063	-3.96406	3.28e-209	3.68e-206
PA1899	phzA2	phenazine biosynthesis protein PhzA	-16.1914	-4.01716	3.95e-108	3.96e-106
PA2329		ABC transporter ATP-binding protein	-16.2807	-4.02509	5.23e-184	3.27e-181
PA3450		antioxidant protein	-16.3091	-4.0276	1.06e-118	1.52e-116
PA0210	mdcC	malonate decarboxylase acyl carrier protein	-17.1911	-4.10359	7.68e-44	1.48e-42
PA0209		2- (5''-triphosphoribosyl)-3'-dephosphocoenzyme-A synthase	-17.7296	-4.14808	9.02e-124	1.54e-121
PA0211	mdcD	malonate decarboxylase subunit beta	-20.2028	-4.33648	3.09e-82	1.51e-80
PA3441		molybdopterin-binding protein	-21.0349	-4.39471	6.29e-157	2.72e-154
PA0208	mdcA	malonate decarboxylase subunit alpha	-21.0953	-4.39885	1.92e-251	3.6e-248
PA2204		ABC transporter	-24.6491	-4.62347	4.14e-119	6.13e-117
PA1900	phzB2	phenazine biosynthesis protein PhzB	-36.3942	-5.18564	0	0
PA0590	apaH	bis (5'-nucleosyl)-tetraphosphatase	-235.99	-7.88258	3.5e-137	9.38e-135

## Sheet: FC ≥ 4_grouped by PseudoCap
Table S1(d). DEGs with fold change (FC) ≥ 4 grouped based on the PseudoCAP annotation.
PA number	Gene	Function	Fold change	PseudoCAP
PA3531	bfrB	bacterioferritin	10.3092	Adaptation, Protection
PA1847		Fe/S biogenesis protein NfuA	4.91473	Adaptation, Protection
PA4131		iron-sulfur protein	-4.82537	Adaptation, Protection
PA2396	pvdF	pyoverdine synthetase F	-5.73605	Adaptation, Protection
PA2411		thioesterase	-6.00457	Adaptation, Protection
PA2413	pvdH	diaminobutyrate--2-oxoglutarate aminotransferase	-6.18316	Adaptation, Protection
PA2385	pvdQ	acyl-homoserine lactone acylase PvdQ	-6.18593	Adaptation, Protection
PA4468	sodM	superoxide dismutase	-6.41412	Adaptation, Protection
PA2392	pvdP	pyoverdine biosynthesis protein PvdP	-6.55834	Adaptation, Protection
PA2386	pvdA	L-ornithine N5-oxygenase	-6.71939	Adaptation, Protection
PA2400	pvdJ	pyoverdine biosynthesis protein PvdJ	-7.76717	Adaptation, Protection
PA2425	pvdG	pyoverdine biosynthesis protein PvdG	-8.40889	Adaptation, Protection
PA2394	pvdN	pyoverdine biosynthesis protein PvdN	-12.4338	Adaptation, Protection
PA0779		ATP-dependent protease	-13.9443	Adaptation, Protection
PA2424	pvdL	peptide synthase	-14.832	Adaptation, Protection
PA2395	pvdO	pyoverdine biosynthesis protein PvdO	-15.6063	Adaptation, Protection
PA3450		antioxidant protein	-16.3091	Adaptation, Protection
PA2943		phospho-2-dehydro-3-deoxyheptonate aldolase	-4.0918	Amino acid biosynthesis and metabolism
PA2444	glyA2	serine hydroxymethyltransferase	-6.41416	Amino acid biosynthesis and metabolism
PA5025	metY	O-acetylhomoserine aminocarboxypropyltransferase	-6.53057	Amino acid biosynthesis and metabolism
PA4759	dapB	4-hydroxy-tetrahydrodipicolinate reductase	-7.25504	Amino acid biosynthesis and metabolism
PA2446	gcvH2	glycine cleavage system protein H	-12.243	Amino acid biosynthesis and metabolism
PA4119	aph	aminoglycoside 3-N-acetyltransferase	4.7202	Antibiotic resistance and susceptibility
PA1875		hypothetical protein	-4.10852	Antibiotic resistance and susceptibility
PA1877		secretion protein	-4.68297	Antibiotic resistance and susceptibility
PA1874		hypothetical protein	-4.95422	Antibiotic resistance and susceptibility
PA0999	pqsD	3-oxoacyl-ACP synthase	-4.34443	Biosynthesis of cofactors, prosthetic groups and carriers
PA0997	pqsB	hypothetical protein	-4.98517	Biosynthesis of cofactors, prosthetic groups and carriers
PA0998	pqsC	hypothetical protein	-5.30701	Biosynthesis of cofactors, prosthetic groups and carriers
PA3914	moeA1	molybdenum cofactor biosynthesis protein A	-7.19012	Biosynthesis of cofactors, prosthetic groups and carriers
PA3915	moaB1	molybdopterin biosynthesis protein B	-11.6736	Biosynthesis of cofactors, prosthetic groups and carriers
PA2508	catC	muconolactone delta-isomerase	4.48894	Carbon compound catabolism
PA1602		oxidoreductase	4.31084	Carbon compound catabolism
PA0212	mdcE	malonate decarboxylase subunit gamma	-14.9628	Carbon compound catabolism
PA0210	mdcC	malonate decarboxylase acyl carrier protein	-17.1911	Carbon compound catabolism
PA0211	mdcD	malonate decarboxylase subunit beta	-20.2028	Carbon compound catabolism
PA0208	mdcA	malonate decarboxylase subunit alpha	-21.0953	Carbon compound catabolism
PA4752	ftsJ	cell division protein FtsJ	-4.30668	Cell division
PA4479	mreD	rod shape-determining protein MreD	-4.3718	Cell division
PA4880		bacterioferritin	10.2965	Central intermediary metabolism
PA4442	cysN	bifunctional sulfate adenylyltransferase subunit 1/adenylylsulfate kinase	-4.33616	Central intermediary metabolism
PA4865	ureA	urease subunit gamma	-4.71976	Central intermediary metabolism
PA5384		lipolytic protein	-4.82312	Central intermediary metabolism
PA1555.1	ccoQ2	cytochrome C oxidase cbb3-type subunit CcoQ	-5.17126	Central intermediary metabolism
PA4867	ureB	urease subunit beta	-6.47606	Central intermediary metabolism
PA3584	glpD	glycerol-3-phosphate dehydrogenase	-8.8115	Central intermediary metabolism
PA2393		dipeptidase	-10.8923	Central intermediary metabolism
PA2445	gcvP2	glycine dehydrogenase	-11.0135	Central intermediary metabolism
PA1805	ppiD	peptidyl-prolyl cis-trans isomerase D	-7.37324	Chaperones & heat shock proteins
PA4385	groEL	molecular chaperone GroEL	-8.64952	Chaperones & heat shock proteins
PA4761	dnaK	molecular chaperone DnaK	-8.72242	Chaperones & heat shock proteins
PA4386	groES	co-chaperonin GroES	-8.92461	Chaperones & heat shock proteins
PA4760	dnaJ	molecular chaperone DnaJ	-8.97272	Chaperones & heat shock proteins
PA5054	hslU	ATP-dependent protease ATP-binding subunit HslU	-11.2522	Chaperones & heat shock proteins
PA4762	grpE	heat shock protein GrpE	-11.3204	Chaperones & heat shock proteins
PA5053	hslV	ATP-dependent protease peptidase subunit	-11.899	Chaperones & heat shock proteins
PA3126	ibpA	heat-shock protein IbpA	-13.1209	Chaperones & heat shock proteins
PA0577	dnaG	DNA primase	-4.23298	DNA replication, recombination, modification and repair
PA1804	hupB	DNA-binding protein HU	-4.62446	DNA replication, recombination, modification and repair
PA1172	napC	cytochrome C protein NapC	5.10192	Energy metabolism
PA1173	napB	cytochrome C protein NapB	4.84829	Energy metabolism
PA4809	fdhE	formate dehydrogenase subunit epsilon	4.81513	Energy metabolism
PA4810	fdnI	nitrate-inducible formate dehydrogenase subunit gamma	4.35986	Energy metabolism
PA0107		cytochrome C oxidase assembly protein	4.30254	Energy metabolism
PA1600		cytochrome C	4.25066	Energy metabolism
PA3193	glk	glucokinase	4.23573	Energy metabolism
PA4811	fdnH	nitrate-inducible formate dehydrogenase subunit beta	4.03894	Energy metabolism
PA0113		protoheme IX farnesyltransferase	4.01808	Energy metabolism
PA5328		mono-heme cytochrome C	4.01107	Energy metabolism
PA3875	narG	respiratory nitrate reductase subunit alpha	-4.0498	Energy metabolism
PA4470	fumC1	fumarate hydratase	-4.44148	Energy metabolism
PA1482	ccmH	cytochrome c-type biogenesis protein CcmH	-4.54765	Energy metabolism
PA1481	ccmG	cytochrome c-type biogenesis protein CcmG	-4.81338	Energy metabolism
PA1555	ccoP2	cytochrome C oxidase cbb3-type subunit CcoP	-5.3858	Energy metabolism
PA1480	ccmF	cytochrome c-type biogenesis protein CcmF	-5.47263	Energy metabolism
PA1556	ccoO2	cbb3-type cytochrome C oxidase subunit II	-5.54232	Energy metabolism
PA1557	ccoN2	cbb3-type cytochrome C oxidase subunit I	-5.64149	Energy metabolism
PA4061		thioredoxin	-7.61184	Energy metabolism
PA3397	fpr	ferredoxin-NADP reductase	-8.52608	Energy metabolism
PA1869		acyl carrier protein	-5.99681	Fatty acid and phospholipid metabolism
PA3496		hypothetical protein	26.3379	Hypothetical, unclassified, unknown
PA0492		hypothetical protein	26.2118	Hypothetical, unclassified, unknown
PA3258		hypothetical protein	6.90341	Hypothetical, unclassified, unknown
PA1333		hypothetical protein	5.97863	Hypothetical, unclassified, unknown
PA0111		hypothetical protein	5.75966	Hypothetical, unclassified, unknown
PA4118		hypothetical protein	5.71234	Hypothetical, unclassified, unknown
PA1592		hypothetical protein	5.47944	Hypothetical, unclassified, unknown
PA1210		quercetin 2,3-dioxygenase	5.288	Hypothetical, unclassified, unknown
PA4630		hypothetical protein	5.13453	Hypothetical, unclassified, unknown
PA3414		hypothetical protein	5.08976	Hypothetical, unclassified, unknown
PA2487		hypothetical protein	4.93358	Hypothetical, unclassified, unknown
PA3196		hypothetical protein	4.72168	Hypothetical, unclassified, unknown
PA2805		hypothetical protein	4.7144	Hypothetical, unclassified, unknown
PA5212		hypothetical protein	4.56168	Hypothetical, unclassified, unknown
PA0110		hypothetical protein	4.35587	Hypothetical, unclassified, unknown
PA4377		hypothetical protein	4.32275	Hypothetical, unclassified, unknown
PA2560		hypothetical protein	4.30545	Hypothetical, unclassified, unknown
PA1412		hypothetical protein	4.22466	Hypothetical, unclassified, unknown
PA0868		peptidyl-tRNA hydrolase	4.15536	Hypothetical, unclassified, unknown
PA3371		hypothetical protein	4.11331	Hypothetical, unclassified, unknown
PA5294		multidrug efflux protein NorA	4.11113	Hypothetical, unclassified, unknown
PA2486		hypothetical protein	4.02191	Hypothetical, unclassified, unknown
PA4474		hypothetical protein	-4.06982	Hypothetical, unclassified, unknown
PA1907		hypothetical protein	-4.15907	Hypothetical, unclassified, unknown
PA5506		hypothetical protein	-4.29017	Hypothetical, unclassified, unknown
PA1790		hypothetical protein	-4.29497	Hypothetical, unclassified, unknown
PA0541		hypothetical protein	-4.456	Hypothetical, unclassified, unknown
PA4220		hypothetical protein	-4.53687	Hypothetical, unclassified, unknown
PA3912		hypothetical protein	-4.81733	Hypothetical, unclassified, unknown
PA0778	icp	inhibitor of cysteine peptidase	-4.97633	Hypothetical, unclassified, unknown
PA3446		NAD (P)H-dependent FMN reductase	-4.98742	Hypothetical, unclassified, unknown
PA0714		hypothetical protein	-5.07564	Hypothetical, unclassified, unknown
PA2117		hypothetical protein	-5.09557	Hypothetical, unclassified, unknown
PA2384		hypothetical protein	-5.23397	Hypothetical, unclassified, unknown
PA1478		heme exporter protein CcmD	-5.27713	Hypothetical, unclassified, unknown
PA5507		hypothetical protein	-5.3557	Hypothetical, unclassified, unknown
PA4469		hypothetical protein	-5.42773	Hypothetical, unclassified, unknown
PA2381		hypothetical protein	-5.43952	Hypothetical, unclassified, unknown
PA2412		hypothetical protein	-5.57962	Hypothetical, unclassified, unknown
PA0433		hypothetical protein	-5.73576	Hypothetical, unclassified, unknown
PA3931		hypothetical protein	-5.98421	Hypothetical, unclassified, unknown
PA0049		hypothetical protein	-6.09084	Hypothetical, unclassified, unknown
PA4746		hypothetical protein	-6.13078	Hypothetical, unclassified, unknown
PA2405		hypothetical protein	-6.18779	Hypothetical, unclassified, unknown
PA1123		hypothetical protein	-6.48461	Hypothetical, unclassified, unknown
PA2406		hypothetical protein	-6.50712	Hypothetical, unclassified, unknown
PA2427		hypothetical protein	-6.70805	Hypothetical, unclassified, unknown
PA3784		hypothetical protein	-6.79518	Hypothetical, unclassified, unknown
PA2112		hypothetical protein	-7.20433	Hypothetical, unclassified, unknown
PA2090		hypothetical protein	-7.39108	Hypothetical, unclassified, unknown
PA2111		hypothetical protein	-7.52501	Hypothetical, unclassified, unknown
PA2116		hypothetical protein	-8.60636	Hypothetical, unclassified, unknown
PA5383		hypothetical protein	-9.01741	Hypothetical, unclassified, unknown
PA3445		hypothetical protein	-9.05818	Hypothetical, unclassified, unknown
PA0713		hypothetical protein	-9.07036	Hypothetical, unclassified, unknown
PA1906		hypothetical protein	-9.4856	Hypothetical, unclassified, unknown
PA3785		hypothetical protein	-9.61592	Hypothetical, unclassified, unknown
PA3952		hypothetical protein	-9.99591	Hypothetical, unclassified, unknown
PA2328		hypothetical protein	-12.0385	Hypothetical, unclassified, unknown
PA2330		hypothetical protein	-15.4512	Hypothetical, unclassified, unknown
PA1190		hypothetical protein	12.1308	Membrane proteins
PA0112		hypothetical protein	6.46891	Membrane proteins
PA3428		hypothetical protein	4.83915	Membrane proteins
PA3370		hypothetical protein	4.58341	Membrane proteins
PA3532		hypothetical protein	4.37202	Membrane proteins
PA3369		hypothetical protein	4.0862	Membrane proteins
PA5482		hypothetical protein	4.07319	Membrane proteins
PA4467		hypothetical protein	-4.01685	Membrane proteins
PA2202		amino acid permease	-4.09392	Membrane proteins
PA3443		ABC transporter permease	-5.36484	Membrane proteins
PA2409		ABC transporter permease	-5.72417	Membrane proteins
PA2403		hypothetical protein	-5.89122	Membrane proteins
PA4205	mexG	hypothetical protein	-5.96391	Membrane proteins
PA2404		hypothetical protein	-7.33193	Membrane proteins
PA4933		hypothetical protein	-7.41366	Membrane proteins
PA2091		hypothetical protein	-7.69585	Membrane proteins
PA2203		amino acid permease	-8.99466	Membrane proteins
PA4387		phage exclusion suppressor FxsA	-11.0516	Membrane proteins
PA3791		hypothetical protein	-12.0869	Membrane proteins
PA2331		hypothetical protein	-12.8486	Membrane proteins
PA4224	pchG	pyochelin biosynthetic protein PchG	-14.0283	Membrane proteins
PA4651		pili assembly chaperone	-4.12938	Motility & Attachment
PA4305	rcpC	hypothetical protein	-4.33476	Motility & Attachment
PA2570	lecA	PA-I galactophilic lectin	-4.50885	Motility & Attachment
PA4648		hypothetical protein	-5.67183	Motility & Attachment
PA2407		adhesion protein	-6.69593	Motility & Attachment
PA4306	flp	type IVb pilin Flp	-7.10282	Motility & Attachment
PA4272.1		PA4272.1	-4.64955	Non-coding RNA gene
PA1804.1		tRNA-Asp	-4.67942	Non-coding RNA gene
PA4758.1		PA4758.1	-5.27485	Non-coding RNA gene
PA0590	apaH	bis (5'-nucleosyl)-tetraphosphatase	-235.99	Nucleotide biosynthesis and metabolism
PA0080		hypothetical protein	4.39533	Protein secretion/export apparatus
PA0493		acetyl-CoA carboxylase biotin carboxyl carrier protein subunit	10.0379	Putative enzymes
PA0494		acetyl-CoA carboxylase biotin carboxylase subunit	7.22153	Putative enzymes
PA1601		aldehyde dehydrogenase	4.42807	Putative enzymes
PA1914		hypothetical protein	-4.71268	Putative enzymes
PA5508		glutamine synthetase	-5.28633	Putative enzymes
PA3913		protease	-5.53176	Putative enzymes
PA3444		alkanesulfonate monooxygenase	-5.8533	Putative enzymes
PA2069		carbamoyl transferase	-6.38407	Putative enzymes
PA2062		pyridoxal-phosphate dependent protein	-6.48127	Putative enzymes
PA2402		peptide synthase	-8.57388	Putative enzymes
PA0209		2- (5''-triphosphoribosyl)-3'-dephosphocoenzyme-A synthase	-17.7296	Putative enzymes
PA4212	phzC1	phenazine biosynthesis protein PhzC	-4.00672	Secreted Factors (toxins, enzymes, alginate)
PA1902	phzD2	phenazine biosynthesis protein PhzD	-4.44141	Secreted Factors (toxins, enzymes, alginate)
PA3724	lasB	elastase LasB	-4.45665	Secreted Factors (toxins, enzymes, alginate)
PA4213	phzD1	phenazine biosynthesis protein PhzD	-4.56741	Secreted Factors (toxins, enzymes, alginate)
PA1901	phzC2	phenazine biosynthesis protein PhzC	-4.73896	Secreted Factors (toxins, enzymes, alginate)
PA1247	aprE	alkaline protease secretion protein AprE	-5.21002	Secreted Factors (toxins, enzymes, alginate)
PA1250	aprI	alkaline proteinase inhibitor AprI	-5.5375	Secreted Factors (toxins, enzymes, alginate)
PA1248	aprF	alkaline protease secretion protein AprF	-5.60212	Secreted Factors (toxins, enzymes, alginate)
PA1871	lasA	protease LasA	-6.30167	Secreted Factors (toxins, enzymes, alginate)
PA4228	pchD	2,3-dihydroxybenzoate-AMP ligase	-6.3526	Secreted Factors (toxins, enzymes, alginate)
PA2399	pvdD	pyoverdine synthetase D	-7.19173	Secreted Factors (toxins, enzymes, alginate)
PA4229	pchC	pyochelin biosynthetic protein PchC	-7.23366	Secreted Factors (toxins, enzymes, alginate)
PA1246	aprD	alkaline protease secretion ATP-binding protein AprD	-7.41608	Secreted Factors (toxins, enzymes, alginate)
PA4175	piv	endopeptidase IV	-7.82955	Secreted Factors (toxins, enzymes, alginate)
PA1245		hypothetical protein	-9.61492	Secreted Factors (toxins, enzymes, alginate)
PA4231	pchA	salicylate biosynthesis isochorismate synthase	-10.0599	Secreted Factors (toxins, enzymes, alginate)
PA4230	pchB	isochorismate-pyruvate lyase	-10.5173	Secreted Factors (toxins, enzymes, alginate)
PA1249	aprA	alkaline metalloproteinase	-13.0772	Secreted Factors (toxins, enzymes, alginate)
PA4226	pchE	dihydroaeruginoic acid synthetase	-13.4403	Secreted Factors (toxins, enzymes, alginate)
PA4225	pchF	pyochelin synthetase	-15.049	Secreted Factors (toxins, enzymes, alginate)
PA1899	phzA2	phenazine biosynthesis protein PhzA	-16.1914	Secreted Factors (toxins, enzymes, alginate)
PA1900	phzB2	phenazine biosynthesis protein PhzB	-36.3942	Secreted Factors (toxins, enzymes, alginate)
PA3743	trmD	tRNA (guanine-N (1)-)-methyltransferase	-4.02065	Transcription, RNA processing and degradation
PA4944	hfq	RNA-binding protein Hfq	-4.58623	Transcription, RNA processing and degradation
PA3006	psrA	transcriptional regulator PsrA	-5.00572	Transcriptional regulators
PA0576	rpoD	RNA polymerase sigma factor RpoD	-6.52681	Transcriptional regulators
PA0355	pfpI	protease PfpI	6.08682	Translation, post-translational modification, degradation
PA4254	rpsQ	30S ribosomal protein S17	-4.00303	Translation, post-translational modification, degradation
PA4432	rpsI	30S ribosomal protein S9	-4.00452	Translation, post-translational modification, degradation
PA4567	rpmA	50S ribosomal protein L27	-4.07575	Translation, post-translational modification, degradation
PA4741	rpsO	30S ribosomal protein S15	-4.15965	Translation, post-translational modification, degradation
PA4248	rplF	50S ribosomal protein L6	-4.2274	Translation, post-translational modification, degradation
PA3655	tsf	elongation factor Ts	-4.41612	Translation, post-translational modification, degradation
PA4255	rpmC	50S ribosomal protein L29	-4.55645	Translation, post-translational modification, degradation
PA4261	rplW	50S ribosomal protein L23	-4.57427	Translation, post-translational modification, degradation
PA4542	clpB	chaperone protein ClpB	-4.59451	Translation, post-translational modification, degradation
PA2851	efp	elongation factor P	-4.60504	Translation, post-translational modification, degradation
PA4568	rplU	50S ribosomal protein L21	-4.74697	Translation, post-translational modification, degradation
PA4256	rplP	50S ribosomal protein L16	-4.75824	Translation, post-translational modification, degradation
PA4260	rplB	50S ribosomal protein L2	-4.77192	Translation, post-translational modification, degradation
PA3162	rpsA	30S ribosomal protein S1	-4.86802	Translation, post-translational modification, degradation
PA1803	lon	Lon protease	-4.90117	Translation, post-translational modification, degradation
PA4744	infB	translation initiation factor IF-2	-4.90437	Translation, post-translational modification, degradation
PA4271	rplL	50S ribosomal protein L7/L12	-5.05447	Translation, post-translational modification, degradation
PA4273	rplA	50S ribosomal protein L1	-5.15466	Translation, post-translational modification, degradation
PA4262	rplD	50S ribosomal protein L4	-5.24904	Translation, post-translational modification, degradation
PA4257	rpsC	30S ribosomal protein S3	-5.47395	Translation, post-translational modification, degradation
PA4259	rpsS	30S ribosomal protein S19	-5.57679	Translation, post-translational modification, degradation
PA4274	rplK	50S ribosomal protein L11	-5.69588	Translation, post-translational modification, degradation
PA4272	rplJ	50S ribosomal protein L10	-5.90687	Translation, post-translational modification, degradation
PA4932	rplI	50S ribosomal protein L9	-5.95363	Translation, post-translational modification, degradation
PA5316	rpmB	50S ribosomal protein L28	-6.06677	Translation, post-translational modification, degradation
PA4258	rplV	50S ribosomal protein L22	-6.49831	Translation, post-translational modification, degradation
PA4935	rpsF	30S ribosomal protein S6	-7.74739	Translation, post-translational modification, degradation
PA4934	rpsR	30S ribosomal protein S18	-9.032	Translation, post-translational modification, degradation
PA5030		major facilitator superfamily transporter	11.0445	Transport of small molecules
PA5282		major facilitator superfamily transporter	4.83384	Transport of small molecules
PA2563		sulfate transporter	4.34939	Transport of small molecules
PA5505		TonB-dependent receptor	-4.12923	Transport of small molecules
PA4207	mexI	resistance-nodulation-cell division (RND) efflux transporter	-4.16728	Transport of small molecules
PA4358		ferrous iron transporter B	-4.56635	Transport of small molecules
PA2068		major facilitator superfamily transporter	-4.69865	Transport of small molecules
PA2113	opdO	pyroglutatmate porin OpdO	-4.74906	Transport of small molecules
PA3190		sugar ABC transporter substrate-binding protein	-5.28092	Transport of small molecules
PA2410		hypothetical protein	-5.42989	Transport of small molecules
PA3876	narK2	nitrite extrusion protein 2	-5.52138	Transport of small molecules
PA3442		aliphatic sulfonates ABC transporter ATP-binding subunit	-5.6879	Transport of small molecules
PA2327		ABC transporter permease	-5.69201	Transport of small molecules
PA0281	cysW	sulfate transporter CysW	-5.79107	Transport of small molecules
PA3937		taurine ABC transporter ATP-binding protein	-5.83397	Transport of small molecules
PA4206	mexH	resistance-nodulation-cell division (RND) efflux membrane fusion protein	-6.14486	Transport of small molecules
PA4192		ABC transporter ATP-binding protein	-6.17299	Transport of small molecules
PA2042		serine/threonine transporter SstT	-6.22947	Transport of small molecules
PA2408		ABC transporter ATP-binding protein	-6.43142	Transport of small molecules
PA3877	narK1	nitrite extrusion protein 1	-6.43583	Transport of small molecules
PA3407	hasAp	heme acquisition protein HasA	-6.80679	Transport of small molecules
PA0280	cysA	sulfate.thiosulfate ABC transporter ATP-binding protein CysA	-7.81955	Transport of small molecules
PA0282	cysT	sulfate transporter CysT	-8.14631	Transport of small molecules
PA0283	sbp	sulfate-binding protein	-8.52202	Transport of small molecules
PA4222		ABC transporter ATP-binding protein	-9.59932	Transport of small molecules
PA3790	oprC	copper transport outer membrane porin OprC	-11.3641	Transport of small molecules
PA4223		ABC transporter ATP-binding protein	-12.7518	Transport of small molecules
PA2329		ABC transporter ATP-binding protein	-16.2807	Transport of small molecules
PA3441		molybdopterin-binding protein	-21.0349	Transport of small molecules
PA2204		ABC transporter	-24.6491	Transport of small molecules
